# Supplementary material for: Secreted frizzled related protein is a target of PaxB and plays a role in aquiferous system development in the freshwater sponge, Ephydatia muelleri
Source: PLoS One. 2019 Feb 22;14(2):e0212005. doi: 10.1371/journal.pone.0212005 (PMC6386478; doi:10.1371/journal.pone.0212005)
Supplement: S1 File — (TXT) [file pone.0212005.s010.txt]

letter-probability matrix: alength= 4 w= 15 nsites= 7 E= 5.4e-002
0.000000 0.000000 1.000000 0.000000 
0.142857 0.714286 0.000000 0.142857 
0.571429 0.142857 0.142857 0.142857 
0.142857 0.142857 0.285714 0.428571 
0.142857 0.000000 0.142857 0.714286 
0.142857 0.428571 0.428571 0.000000 
0.571429 0.142857 0.285714 0.000000 
0.285714 0.000000 0.000000 0.714286 
0.142857 0.285714 0.428571 0.142857 
0.000000 0.571429 0.142857 0.285714 
0.142857 0.000000 0.857143 0.000000 
0.142857 0.000000 0.285714 0.571429 
0.428571 0.000000 0.428571 0.142857 
0.285714 0.714286 0.000000 0.000000 
0.857143 0.000000 0.000000 0.142857 
