# Supplementary material for: Secreted frizzled related protein is a target of PaxB and plays a role in aquiferous system development in the freshwater sponge, Ephydatia muelleri
Source: PLoS One. 2019 Feb 22;14(2):e0212005. doi: 10.1371/journal.pone.0212005 (PMC6386478; doi:10.1371/journal.pone.0212005)
Supplement: S2 File — (TXT) [file pone.0212005.s011.txt]

/*----------------------------------------------------------------*\
| Tool for correlating results from meme suite's fimo tool to	   |
| results from NCBI blast.										   |
| Created by Erik Webb latest version by Bill Trok				   |
| Version 2.1													   |
| Future improvements: better command line options, customizable   |
| upstream and downstream ranges, include non-primary blast hits,  |
| take blast hit quality into account, better output options       |
\*----------------------------------------------------------------*/
#include <string.h>
#include <stdio.h>
#include <iostream>
using std::cout;
using std::endl;
using std::ostream;
#include <fstream>
using std::ifstream;
#include <vector>
using std::vector;
#include <string>
using std::string;
#include <map>
using std::map;
#include <algorithm>
using std::sort;
#include "optparse.h"

class Fimohit
{
public:
		bool operator<(const Fimohit &o) const {return start<o.start;}
		void include(const Fimohit &o)
			{weight=(o.stop+1-start)/(stop+1-start); stop=o.stop;}
		int start;
		int stop;
		float weight;
		bool direction;  //0=forward, 1=reverse
};

struct blasthit
{
	int start;
	int stop;
	bool direction;  //0=forward, 1=reverse
	string id;
	string desc;
	float expect;
	float score;
};

struct contig
{
	string name;
	vector<Fimohit> fimo;
	vector<blasthit> blast;
};

struct result
{
	string contig_name;
	string sequence_name;
	float score;
	float expect;
	float num;
};
bool operator<(const result& a, const result& b) {return b.num<a.num;}

//compute distance, negative=upstream, positive=downstream, 0=overlap
int distance(const blasthit &b, const Fimohit &f)
{
	int d;
	if(f.stop<b.start) //fimo first
		d=f.stop-b.start;
	else if(b.stop<f.start) //blast first
		d=f.start-b.stop;
	else //overlapping
		d=0;

	if(b.direction==1) //reverse blast
		d=-d;
	return d;
}


int error_callback(int error, const String& arg)
{
    switch (error)
    {
        case CB_OPT_UNKNOWN:
            printf(_T("\nERROR: Unknown option: %s"), arg.c_str());
            break;

        case CB_OPT_MALFORMED:
            printf(_T("\nERROR: Option malformed: %s"), arg.c_str());
            break;

        case CB_OPT_MISSING:
            printf(_T("\nERROR: Req. option missing: %s"), arg.c_str());
            break;

        case CB_ARG_MISSING:
            printf(_T("\nERROR: Argument missing for opt: %s"), arg.c_str());
            break;

        case CB_ARG_INVALID:
            printf(_T("\nERROR: Argument not validated for opt: %s"), arg.c_str());
            break;

        default:
            printf(_T("\nERROR: Unknown error code."));
    }
	return 0;
}


int main(int argc, char* args[])
{
	
	Options o;
	o.addOption("-u","--upstream","--upstream [upstream distance]",OPT_NEEDARG|OPT_REQUIRED,NULL);
	o.addOption("-w","--overlapping","--overlapping",OPT_NONE,NULL);
	o.addOption("-d","--downstream","--downstream [downstream distance]",OPT_NEEDARG|OPT_REQUIRED,NULL);
	o.addOption("-b","--blast","--blast [blast hits file]",OPT_NEEDARG|OPT_REQUIRED,NULL);
	o.addOption("-f","--fimo","--fimo [fimo hits file]",OPT_NEEDARG|OPT_REQUIRED,NULL);
	o.addOption("-o","--out","--out [output file]",OPT_NEEDARG,NULL);

	o.setErrorCallback( error_callback );

	Parser p;
	p.setFlags( OPT_PARSE_AUTO_HELP );
	if(p.parse(argc,args,o) != E_OK)
		return 0;


	std::ostream* out;
	if(o.isSet("--out"))
		out=new std::ofstream(o.asString("--out").c_str());
	else
		out=&std::cout;


	char buf[512];
	char* contigname;

	//load fimo
	map<string,contig> contigs;
	ifstream fimoin(o.asString("--fimo").c_str());
	fimoin.getline(buf,512);
	fimoin.getline(buf,512);
	if(fimoin.is_open())
	{
		printf("loading fimo file...\n");
		while(buf[0])
		{
			//printf("%s \n", buf);
			
			strtok(buf,"\t");
			Fimohit fimobuf;
			contigname=strtok(NULL,"\t");
			fimobuf.start=atoi(strtok(NULL,"\t"));
			fimobuf.stop=atoi(strtok(NULL,"\t"));
			fimobuf.direction=fimobuf.start<fimobuf.stop?0:1;
			fimobuf.weight=1;
			

			contigs[contigname].fimo.push_back(fimobuf);
			fimoin.getline(buf,512);
		}
		fimoin.close();
		if(fimoin.is_open())
		{
			printf("Fimo File closing failed\n");
		}
	}
	else
	{
		printf("Fimo file failed to open\n");
		return -1;
	}
	

	//resolve overlapping fimo hits
	//for each contig
	for(map<string,contig>::iterator i=contigs.begin();
		i!=contigs.end();
		i++)
	{
		//sort fimo hits
		sort(i->second.fimo.begin(),i->second.fimo.end());
		//combine any overlapping fimo hits
		for(vector<Fimohit>::iterator j=i->second.fimo.begin();
			j!=i->second.fimo.end() && j+1!=i->second.fimo.end();
			j++)
		{
			if((j+1)->start<=j->stop)
			{
				j->include(*(j+1));
				i->second.fimo.erase(j+1);
			}
		}
	}

	//load blast
	ifstream blastin(o.asString("--blast").c_str());
	vector<blasthit>* curblast;
	if (blastin.is_open())
	{
		printf("loading blast...\n");
		while(!blastin.eof())
		{
			blastin.getline(buf,512);
			printf("%s \n", buf); //uncommented
			
			if(buf[0]!='#') // entering here means this data is a blast hit
			{
				blasthit blastbuf;
				contigname=strtok(buf," \t");
				printf("\n %s \n", contigname); //uncommented
				
				curblast = &(contigs[contigname].blast);
				blastbuf.desc = contigname;
				blastbuf.id = strtok(NULL," \t"); 
				strtok(NULL," \t"); // skip % identity
				strtok(NULL," \t"); // skip alignment length
				strtok(NULL," \t"); // skip mismatches
				strtok(NULL," \t"); // skip gap opens
				blastbuf.start=atoi(strtok(NULL," \t")); //read start
				blastbuf.stop=atoi(strtok(NULL," \t"));  //read first possible stop
				strtok(NULL," \t"); //skip subject start
				strtok(NULL," \t"); //skip subject stop
				blastbuf.expect=atof(strtok(NULL," \t")); //read expected value
				blastbuf.score=atof(strtok(NULL," \t")); //read score
				
				//cout << "id: " << blastbuf.id << endl
				//<< "desc: " << blastbuf.desc << endl;
				//printf("start: %i \nstop: %i \nexpect: %f \nscore: %f \n", blastbuf.start,blastbuf.stop,blastbuf.expect,blastbuf.score);
				
				blastbuf.direction=blastbuf.start<blastbuf.stop?0:1;
				curblast->push_back(blastbuf);
				
				
			}
			
		}
		blastin.close();
	}
	else
	{
		printf("blast file failed to open\n");
		return -1;
	}
	
	if(blastin.is_open())
	{
		printf("Blast file Failed to close\n");
	}

	
	//compare
	vector<result> results;
	printf("comparing results...\n");
	for(map<string,contig>::iterator i=contigs.begin();
		i!=contigs.end();
		i++) //for each contig
	{
		for(vector<blasthit>::iterator b=i->second.blast.begin();
			b!=i->second.blast.end();
			b++) //for each blast
		{
			float num=0;
			for(vector<Fimohit>::iterator f=i->second.fimo.begin();
				f!=i->second.fimo.end();
				f++) //for each fimo
			{
				int d=distance(*b,*f);
				if(o.isSet("--upstream"))
					if(d>-atoi(o.asString("--upstream").c_str()) && d<0) // if -upstream<d<0 (upstream)
						num+=f->weight;
				if(o.isSet("--overlapping"))
					if(d==0) // if d==0 (overlapping)
						num+=f->weight;
				if(o.isSet("--downstream"))
					if(d>0 && d<atoi(o.asString("--downstream").c_str())) // if 0<d<downstream (downstream)
						num+=f->weight;
			}
			result resultbuf;
			resultbuf.contig_name=i->first;
			resultbuf.sequence_name=b->id;
			resultbuf.score=b->score;
			resultbuf.expect=b->expect;
			resultbuf.num=num;

			if(num) //if any relevant hits
				results.push_back(resultbuf);
		}
	}

	sort(results.begin(),results.end());

	printf("outputting data\n");
	*out << "sequence_id\tin_contig\thit_score\thit_expect\tnum_fimo" << endl;
	for(vector<result>::iterator i=results.begin();i!=results.end();i++)
		*out << i->sequence_name << "\t"
			 << i->contig_name << "\t"
			 << i->score << "\t"
			 << i->expect << "\t"
			 << i->num << endl;


	//close output file if used
	if(o.isSet("--out"))
	{
		((std::ofstream*)out)->close();
		delete out;
	}
	return 0;
}
