# Supplementary material for: Secreted frizzled related protein is a target of PaxB and plays a role in aquiferous system development in the freshwater sponge, Ephydatia muelleri
Source: PLoS One. 2019 Feb 22;14(2):e0212005. doi: 10.1371/journal.pone.0212005 (PMC6386478; doi:10.1371/journal.pone.0212005)
Supplement: S6 File — Aligned Fasta file of all sequences used to build phylogenies. (TRE) [file pone.0212005.s015.tre]

>PETFI_4083
------------------------------------------------------------
------------------------------------------------------------
------------------------------------------------------------
------------------------------------------------------------
------------------------------------------------------------
------------------------------------------------------------
------------------------------------------------------------
------------------------------------------------------------
------------------------------------------------------------
------------------------------------------------------------
------------------------------------------------------------
------------------------------------------------------------
------------------------------------------------------------
------------------------------------------------------------
------------------------------------------------------------
------------------------------------------------------------
------------------------------------------------------------
------------------------------------------------------------
------------------------------------------------------------
------------------------------------------------------------
------------------------------------------------------------
------------------------------------------------------------
------------------------------------------------------------
------------------------------------------------------KKCQL-
----IAAF-------------------LLCSSFY---------------------PFC--
--------------GP--------------------------------------------
DEEI--------------------------LPC-------------YSFCNETRTL-CEP
VMKDR------------------------------------------G-F----------
--KWPE----------T------------------------------------------L
----------------------------------NC--HDTK------------------
------------------------------------------------------------
----------------------------------------------------------IF
P---------------------------VDKPCI-D------------------------
------------------------------------------------------------
------------------------------------------------------------
--------LP--------------------------------------------------
------------------------------------------------------------
------------------------------------------------------------
------------------------------------------------------------
------------------------------------------------------------
------------------------------------------------------------
------------------------------------------------------------
------------------------------------------------------------
------------------------------------------------------------
------------------------------------------------------------
------------------------------------------------------------
------------------------------------------------------------
------------------------------------------------------------
------------------------------------------------------------
------------------------------------------------------------
------------------------------------------------------------
------------------------------------------------------------
------------------------------------------------------------
------------------------------------------------------------
------------------------------------------------------------
------------------------------------------------------------
------------------------------------------------------------
------------------------------------------------------------
------------------------------------------------------------
------------------------------------------------------------
------------------------------------------------------------
------------------------------------------------------------
------------------------------------------------------------
------------------------------------------------------------
------------------------------------------------------------
------------------------------------------------------------
------------------------------------------------------------
------------------------------------------------------------
------------------------------------------------------------
------------------------------------------------------------
------------------------------------------------------------
------------------------------------------------------------
------------------------------------------------------------
------------------------------------------------------------
------------------------------------------------------------
--------------------------------
>CORCA_131244
------------------------------------------------------------
------------------------------------------------------------
------------------------------------------------------------
------------------------------------------------------------
------------------------------------------------------------
------------------------------------------------------------
------------------------------------------------------------
------------------------------------------------------------
------------------------------------------------------------
------------------------------------------------------------
------------------------------------------------------------
------------------------------------------------------------
------------------------------------------------------------
------------------------------------------------------------
------------------------------------------------------------
------------------------------------------------------------
------------------------------------------------------------
------------------------------------------------------------
------------------------------------------------------------
------------------------------------------------------------
------------------------------------------------------------
--------------------KTGFP----------NLR---GHM----------------
T-WPEA----------------------------------------------------EN
ELK-QY-----D------MFIM--------------------------------YHCSP-
----HLVQ-------------------FLCYYYL---------------------PQC--
------------------------------------------------------------
------------------------------------------------------------
------------------------------------------------------------
------------------------------------------------------------
------------------------------------------------------------
------------------------------------------------------------
------------------------------------------------------------
------------------------------------------------------------
------------------------------------------------------------
------------------------------------------------------------
------------------------------------------------------------
------------------------------------------------------------
------------------------------------------------------------
------------------------------------------------------------
------------------------------------------------------------
------------------------------------------------------------
------------------------------------------------------------
------------------------------------------------------------
------------------------------------------------------------
------------------------------------------------------------
------------------------------------------------------------
------------------------------------------------------------
------------------------------------------------------------
------------------------------------------------------------
------------------------------------------------------------
------------------------------------------------------------
------------------------------------------------------------
------------------------------------------------------------
------------------------------------------------------------
------------------------------------------------------------
------------------------------------------------------------
------------------------------------------------------------
------------------------------------------------------------
------------------------------------------------------------
------------------------------------------------------------
------------------------------------------------------------
------------------------------------------------------------
------------------------------------------------------------
------------------------------------------------------------
------------------------------------------------------------
------------------------------------------------------------
------------------------------------------------------------
------------------------------------------------------------
------------------------------------------------------------
------------------------------------------------------------
------------------------------------------------------------
------------------------------------------------------------
------------------------------------------------------------
------------------------------------------------------------
------------------------------------------------------------
--------------------------------
>HALMB_25119
------------------------------------------------------------
------------------------------------------------------------
------------------------------------------------------------
--------------------------D----------G----------------------
--------------------------------VKMNYAFINL------------------
------------------------------------------------------------
------------------------------------------------------------
------------------------------------------------------------
-LLAAASLVV--------------------------------------------------
------------------------------------------------------------
------------------------------------------------------------
------------------------------------------------------------
------------------------------------------------------------
------------------------------------------------------------
------------------------------------------------------------
------------------------------------------------------------
------------------------------------------------------------
------------------------------------------------------------
------------------------------------------------------------
-------AAANDLELRSC-----------EQLT---------------AVPL-CTPL---
--------------EY--------------------------------------------
-------------------RQTYYP----------NPR---GHQ----------------
S-QEEA----------------------------------------------------SA
ELN-DF-----A------PLLE--------------------------------SQCSP-
----YLRH-------------------FLCAYYV---------------------PLC--
--------------ESF--------------------------LPP--------------
DYTV--------------------------PPC-------------RELCIHVYLK-CQP
LMASK------------------------------------------G-K----------
--TWPQ----------H------------------------------------------L
----------------------------------HC--NL--------------------
------------------------------------------------------------
-----------------------------------------------------------F
P---------SK---AD------------VNWCF-GPDDPS-------------------
---------------------ILEEQELLLTTDSSWILQATANISYP-------------
----------------------------VPTTSTGEKAA-----IESPPAALCT-TELPP
VLITSTAAVPVKSQTHSKQS--------------------H-------------------
SHTSYHPI------------------------QSSHSQSRTPSQTHS-----------QT
P------------------------------TPILPTPAPLCQS---LPDTSLCYSLGYT
NTTFPN------------------PRGHLQHE----------------------------
--DAERELNHF--------------------------------------------KYL--
---------------MNTECSP--------QLLS-------LLCLYYFPQ----------
------------------------------------------------------------
------------------------------------------------------------
------------------------------------------------------------
--------------------CTD-------------------------------------
---------------------------------------------QHPYSLQPCQELC--
------------------------------------------------------------
------------------------------------------------------------
---------------------------------------------------QEVETDCKE
TLQSLS--------------------------------------IQWPRH----------
------------------------IINCQAMPSIVSQKCSGK------------------
--------------------------------------------------ESHTVGGSPA
LQG---------------------------------------------G-----------
---GSTVS----------------------------------------------PFLAAV
VIGIII------------------------------------------------------
------------------------------------------------------------
---SLYFF----------------------------------------------------
------------------------------------------------------------
------------------------------------------------------------
------------------------------------------------------------
------------------------------------------------------------
------------------------------------------------------------
------------------------------------------------------------
------------------------------------------------------------
------------------------------------------------------------
------------------------------------------------------------
------------------------------------------------------------
------------------------------------------------------------
------------------------------------------------------------
------------------------------------------------------------
------------------------------------------------------------
------------------------------------------------------------
------------------------------------------------------------
------------------------------------------------------------
------------------------------------------------------------
--------------------------------
>PETFI_8184
------------------------------------------------------------
------------------------------------------------------------
------------------------------------------------------------
------------------------------------------------------------
------------------------------------------------------------
------------------------------------------------------------
------------------------------------------------------------
------------------------------------------------------------
------------------------------------------------------------
------------------------------------------------------------
------------------------------------------------------------
------------------------------------------------------------
------------------------------------------------------------
------------------------------------------------------------
------------------------------------------------------------
------------------------------------------------------------
------------------------------------------------------------
------------------------------------------------------------
------------------------------------------------------------
----------------SC-----------EPLL---------------QVPI-CTPL---
--------------GY--------------------------------------------
-------------------PNTSFP----------NHK---GHK----------------
S-QQQA----------------------------------------------------SA
ELD-AF-----Q------PLIS--------------------------------SGCSV-
----YLRH-------------------FLCAYYV---------------------PFC--
--------------KDI--------------------------LPQ--------------
EMEV--------------------------PPC-------------KELCLHVRTH-CES
VLNDY------------------------------------------G-Y----------
--EWPI----------H------------------------------------------L
----------------------------------YC--NY--------------------
------------------------------------------------------------
-----------------------------------------------------------F
P---------TK---SET------------------------------------------
------------------------------------------------------------
------------------------------------------------------------
------------------------------------------------------------
------------------------------------------------------------
------------------------------------------------------------
------------------------------------------------------------
------------------------------------------------------------
------------------------------------------------------------
------------------------------------------------------------
------------------------------------------------------------
------------------------------------------------------------
------------------------------------------------------------
------------------------------------------------------------
------------------------------------------------------------
------------------------------------------------------------
------------------------------------------------------------
------------------------------------------------------------
------------------------------------------------------------
------------------------------------------------------------
------------------------------------------------------------
------------------------------------------------------------
------------------------------------------------------------
------------------------------------------------------------
------------------------------------------------------------
------------------------------------------------------------
------------------------------------------------------------
------------------------------------------------------------
------------------------------------------------------------
------------------------------------------------------------
------------------------------------------------------------
------------------------------------------------------------
------------------------------------------------------------
------------------------------------------------------------
------------------------------------------------------------
------------------------------------------------------------
------------------------------------------------------------
------------------------------------------------------------
------------------------------------------------------------
------------------------------------------------------------
------------------------------------------------------------
------------------------------------------------------------
------------------------------------------------------------
--------------------------------
>HALTU_53004
------------------------------------------------------------
------------------------------------------------------------
------------------------------------------------------------
------------------------------------------------------------
----------------------QEQREMTTTTVYSRYFIFLV------------------
------------------------------------------------------------
------------------------------------------------------------
------------------------------------------------------------
-LLYSCNAAI--------------------------------------------------
-------------------------------------EGGSSFS----------------
------------------------------------------------------------
------------------------------------------------------------
------------------------------------------------------------
------------------------------------------------------------
------------------------------------------------------------
------------------------------------------------------------
------------------------------------------------------------
------------------------------------------------------------
------------------------------------------------------------
------------APQRSC-----------ISMT---------------GIGM-CEQL---
--------------GY--------------------------------------------
-------------------ASITLP----------NHR---GHV----------------
N-KTEV----------------------------------------------------SL
ELK-DY-----Q------QLLD--------------------------------SGCSL-
----YLRH-------------------FLCAYYA---------------------PMC--
--------------EVF--------------------------LPL--------------
DLDI--------------------------LPC-------------TELCSHVRER-CEP
LLVSY------------------------------------------N-Y----------
--TWPQ----------H------------------------------------------L
----------------------------------NC--EL--------------------
------------------------------------------------------------
-----------------------------------------------------------F
P---------NK---TQ------------APWCF-GPPNNS-------------------
---------------------LINE-----------------DSSSPSI-----------
----------------------------TPTNTAKSTT---------------------N
SIAMSTADKPITS-----------------------------------------------
SAGGVP-------------------------------PSPSP----------------HV
P------------------------------QSTVAAVNKSCDI---IPSDSICSNLEYT
SVTYPN------------------TMGHQNKE----------------------------
--EAEDQLQNT---F---------------------N----------IAMMYTCSDYL--
---------------IPLLCH------------------------YYHPE----------
------------------------------------------------------------
------------------------------------------------------------
------------------------------------------------------------
--------------------CDN-------------------------------------
---------------------------------------------HTGVGIMPCREVC--
------------------------------------------------------------
------------------------------------------------------------
---------------------------------------------------EEVIKQC--
------------------------------------------DTSHWPKN----------
-------------------------FNCSILPSLKESNTNCTV-G---------------
-----------------------IPLDITDEMLTP---------------ATPTIAGIEE
KR-------G--------------------------------------G-----------
-----SGR---------------------------------------------------A
IATVTFIVFTVLTCIAM-------------------------------------------
------------------------------------------------------------
------------------------------------------------------------
------------------------------------------------------------
------------------------------------------------------------
------------------------------------------------------------
------------------------------------------------------------
-------------I----------------------------------------------
------------------------------------------------------------
------------------------------------------------------------
------------------------------------------------------------
------------------------------------------------------------
-----------------------------------M------------------------
------------------------------------------------------------
------------------------------------------------------------
------------------------------------------------------------
------------------------------------------------------------
------------------------------------------------------------
------------------------------------------------------------
------------------------------------------------------------
------------------------------------------------------------
--------------------------------
>STYCA_1224
---------------------MFGGSR-----------------------------RSSQ
TEVA------------------------------------------CG------------
---------------------------FC-------------------------------
---------------G--------------------------------------------
---------------------FAFVLADRPSPNEMTWKVLLV------------------
------------------------------------------------------------
------------------------------------------------------------
------------------------------------------------------------
-IISCCVWLV--------------------------------------------------
-----------------------------------CGQTTSPGS----------------
------------------------------------------------------------
-------------------------------------SVQTPLPP---------------
------------------------------------------------------------
------------------------------------------------------------
------------------------------------------------------------
------------------------------------------------------------
------------------------------------------------------------
------------------------------------------------------------
------------------------------------------------------------
-----------EVDLFRC-----------EPIT---------------DIDL-CNHV---
--------------GY--------------------------------------------
-------------------ENATFP----------NFR---LQE----------------
T-QSEA----------------------------------------------------SS
ELR-NF-----A------PLIR--------------------------------LQCSN-
----AIVH-------------------MLCAVYA---------------------PFC--
--------------QLS--------------------------FP---------------
NLRI--------------------------PPC-------------RSLCMHVRDS-CEQ
NLLDF------------------------------------------S-L----------
--TWPP----------H------------------------------------------L
----------------------------------EC--DR--------------------
------------------------------------------------------------
-----------------------------------------------------------Y
P---------TR---AD------------NPLCF-GPSD---------------------
----------------------PN------------------ELVIPPEVL---------
----------------------QLLGTTTPST-------------------------IQP
NTTGDTNGMPTTS-----------------------------------------------
NTGS-----------------------------TQPSVSPFPTS--------------SV
P----------------------------QSASECPMYLQVSDR---------IANKSFS
FAGIPN-CAVNCSG-------------IYFTP----------------------------
--SERNLIAPV--------------------------FVLLFAVVCVMFTLFTVATFL--
---------------IDRRR-------------------------FHYPERPIIF-----
----------------------LSFCYLIISL----------------------------
AYIVGSISKLVGG-----------------------------------------------
------------------------------------------------------------
--------------DRTSFACSTEETFVET------------------------------
--GHSRSFVF-----------------------------QRLPNDDAVYQTATCVILF--
-------IMV--------A---------DDPLC------FG-------------------
------------------------------------------------PSDPNE------
--------------------------------------------------L-DIPFQVLQ
LLGTTTPN--------------------------------TTQLNTTGDTDGMPT-----
-----------------T------SNTDSTLPSVSPFPTSSVP--QSASE----------
-------------------CP--MYLQVSDRIANK----------------SFSFAGIPN
------------------------CAVNC------------------SGIYFTP------
-----SER----------NLIAPVFVLL------------------------------FA
VVCVMFTLFTVATFLID---------------------RRRFHY----------------
-------------------PERPII-----------------FLSF--------------
----CYLI-------------ISLAYIV---------------------------G----
-S------------ISKLVGAWQAAST---------------------------------
------------------------------------------------------------
------------------------------------FAASQFIFIMKGVYPRFV------
-------------SISYP------------------------------------------
---------------YGKSTV-------------SDRDR---------VYTRD-------
------------------------------------------------------------
------------------------------------------------------------
------------------------------------------------------------
------------------------------------------------------------
------------------------------------------------------------
------------------------------------------------------------
------------------------------------------------------------
------------------------------------------------------------
------------------------------------------------------------
------------------------------------------------------------
------------------------------------------------------------
------------------------------------------------------------
------------------------------------------------------------
--------------------------------
>STYCA_33950
------------------------------------------------------------
------------------------------------------------------------
------------------------------------------------------------
------------------------------------------------------------
-----------------------MLLYIPPEPDDM-WKVLSA------------------
------------------------------------------------------------
------------------------------------------------------------
------------------------------------------------------------
-IISCCVWLV--------------------------------------------------
-----------------------------------CGQTTSPGS----------------
------------------------------------------------------------
-------------------------------------SIQTPLPS---------------
------------------------------------------------------------
------------------------------------------------------------
------------------------------------------------------------
------------------------------------------------------------
------------------------------------------------------------
------------------------------------------------------------
------------------------------------------------------------
-----------EEEPFRC-----------EPIT---------------DIDL-CTHV---
--------------GY--------------------------------------------
-------------------ENATFP----------NFR---LQK----------------
T-QSEA----------------------------------------------------NR
ELR-NF-----A------LLIR--------------------------------LQCSN-
----AIVH-------------------MLCAVYA---------------------PFC--
--------------GLR--------------------------FP---------------
NLRI--------------------------PPC-------------RSLCMHVRDG-CER
TLLDF------------------------------------------K-L----------
--TWPP----------H------------------------------------------L
----------------------------------EC--DR--------------------
------------------------------------------------------------
-----------------------------------------------------------Y
P---------TR---ED------------VQFCF-GPSD---------------------
----------------------LN------------------QLEIPRQ-----------
------------------------------------------------------------
------------------------------------------------------------
------------------------------------------------------------
------------------------------------------------------------
------------------------------------------------------------
------------------------------------------------------------
------------------------------------------------------------
------------------------------------------------------------
------------------------------------------------------------
------------------------------------------------------------
------------------------------------------------------------
------------------------------------------------------------
------------------------------------------------------------
------------------------------------------------------------
------------------------------------------------------------
------------------------------------------------------------
------------------------------------------------------------
------------------------------------------------------------
------------------------------------------------------------
------------------------------------------------------------
------------------------------------------------------------
------------------------------------------------------------
------------------------------------------------------------
------------------------------------------------------------
------------------------------------------------------------
------------------------------------------------------------
------------------------------------------------------------
------------------------------------------------------------
------------------------------------------------------------
------------------------------------------------------------
------------------------------------------------------------
------------------------------------------------------------
------------------------------------------------------------
------------------------------------------------------------
------------------------------------------------------------
------------------------------------------------------------
------------------------------------------------------------
------------------------------------------------------------
------------------------------------------------------------
------------------------------------------------------------
------------------------------------------------------------
--------------------------------
>STYCA_128902
---------------------MY-------------------------------------
------------------------------------------------------------
------------------------------------------------------------
------------------------------------------------------------
--------------------------------------TIMV------------------
------------------------------------------------------------
------------------------------------------------------------
------------------------------------------------------------
-ILSVAQHLQ--------------------------------------------------
-----------------------------------QNSKSGLKE----------------
------------------------------------------------------------
------------------------------------LSNQTSLP----------------
------------------------------------------------------------
------------------------------------------------------------
------------------------------------------------------------
------------------------------------------------------------
------------------------------------------------------------
------------------------------------------------------------
------------------------------------------------------------
---------------FSC-----------EPIT---------------DIDL-CTHV---
--------------GY--------------------------------------------
-------------------ENATFP----------NFR---LQE----------------
N-QSEA----------------------------------------------------SS
KLH-NF-----A------PLIR--------------------------------LQCSN-
----AIVH-------------------MLCAVYA---------------------PFC--
--------------QLR--------------------------FP---------------
NLRI--------------------------PPC-------------RSLCMHMRDG-CEC
TLLDF------------------------------------------N-L----------
--NWPP----------H------------------------------------------L
----------------------------------EC--DR--------------------
------------------------------------------------------------
-----------------------------------------------------------Y
P---------TR---AD------------DPLCF-GPSD---------------------
----------------------PN------------------DLVIPPQ-----------
------------------------------------------------------------
------------------------------------------------------------
------------------------------------------------------------
------------------------------------------------------------
------------------------------------------------------------
------------------------------------------------------------
------------------------------------------------------------
------------------------------------------------------------
------------------------------------------------------------
------------------------------------------------------------
------------------------------------------------------------
------------------------------------------------------------
------------------------------------------------------------
------------------------------------------------------------
------------------------------------------------------------
------------------------------------------------------------
------------------------------------------------------------
------------------------------------------------------------
------------------------------------------------------------
------------------------------------------------------------
------------------------------------------------------------
------------------------------------------------------------
------------------------------------------------------------
------------------------------------------------------------
------------------------------------------------------------
------------------------------------------------------------
------------------------------------------------------------
------------------------------------------------------------
------------------------------------------------------------
------------------------------------------------------------
------------------------------------------------------------
------------------------------------------------------------
------------------------------------------------------------
------------------------------------------------------------
------------------------------------------------------------
------------------------------------------------------------
------------------------------------------------------------
------------------------------------------------------------
------------------------------------------------------------
------------------------------------------------------------
------------------------------------------------------------
--------------------------------
>IRCFA_15617
------------------------------------------------------------
------------------------------------------------------------
------------------------------------------------------------
------------------------------------------------------------
------------------------------------------------------------
------------------------------------------------------------
------------------------------------------------------------
------------------------------------------------------------
------------------------------------------------------------
------------------------------------------------------------
------------------------------------------------------------
------------------------------------------------------------
------------------------------------------------------------
------------------------------------------------------------
------------------------------------------------------------
------------------------------------------------------------
------------------------------------------------------------
------------------------------------------------------------
------------------------------------------------------------
------------------------------------------------------------
------------------------------------------------------------
------------------------------------------------------------
------------------------------------------------------------
-----F-----E------ILFR--------------------------------YNCSN-
----ALLV-------------------LLCGVYA---------------------PFC--
--------------GSN--------------------------SPNST------------
PVVL--------------------------QPC-------------RRICNHVYDG-CIG
VFNEF------------------------------------------Q-Y----------
--QWPE----------V------------------------------------------L
----------------------------------NC--DK--------------------
------------------------------------------------------------
-----------------------------------------------------------F
P---------QR---S-------------EELCF--------------------------
------------------------------------------------------------
------------------------------------------------------------
------------------------------------------------------------
------------------------------------------------------------
------------------------------------------------------------
------------------------------------------------------------
------------------------------------------------------------
------------------------------------------------------------
------------------------------------------------------------
------------------------------------------------------------
------------------------------------------------------------
------------------------------------------------------------
------------------------------------------------------------
------------------------------------------------------------
------------------------------------------------------------
------------------------------------------------------------
------------------------------------------------------------
------------------------------------------------------------
------------------------------------------------------------
------------------------------------------------------------
------------------------------------------------------------
------------------------------------------------------------
------------------------------------------------------------
------------------------------------------------------------
------------------------------------------------------------
------------------------------------------------------------
------------------------------------------------------------
------------------------------------------------------------
------------------------------------------------------------
------------------------------------------------------------
------------------------------------------------------------
------------------------------------------------------------
------------------------------------------------------------
------------------------------------------------------------
------------------------------------------------------------
------------------------------------------------------------
------------------------------------------------------------
------------------------------------------------------------
------------------------------------------------------------
------------------------------------------------------------
------------------------------------------------------------
------------------------------------------------------------
--------------------------------
>PSESU_477
------------------------------------------------------------
------------------------------------------------------------
------------------------------------------------------------
------------------------------------------------------------
------------------------------------------------------------
------------------------------------------------------------
------------------------------------------------------------
------------------------------------------------------------
------------------------------------------------------------
------------------------------------------------------------
------------------------------------------------------------
------------------------------------------------------------
------------------------------------------------------------
------------------------------------------------------------
------------------------------------------------------------
------------------------------------------------------------
------------------------------------------------------------
------------------------------------------------------------
------------------------------------------------------------
----------------SC-----------LPVD---------------TVPM-CSHI---
--------------GY--------------------------------------------
-------------------SVVTFP----------NLK---EQD----------------
S-PKEA----------------------------------------------------NR
ELN-DY-----V------GMID--------------------------------SRCSN-
----ALVH-------------------LLCSVYA---------------------PFC--
--------------FNL--------------------------TTLEG----------QV
TLPI--------------------------PPC-------------RNLCEYVSDG-CRE
VVMQF------------------------------------------G-L----------
--DWPPG--------EH------------------------------------------L
----------------------------------NC--SK--------------------
------------------------------------------------------------
-----------------------------------------------------------F
P---------EY---KKGG----------HNLCF--------------------------
------------------------------------------------------------
------------------------------------------------------------
------------------------------------------------------------
------------------------------------------------------------
------------------------------------------------------------
------------------------------------------------------------
------------------------------------------------------------
------------------------------------------------------------
------------------------------------------------------------
------------------------------------------------------------
------------------------------------------------------------
------------------------------------------------------------
------------------------------------------------------------
------------------------------------------------------------
------------------------------------------------------------
------------------------------------------------------------
------------------------------------------------------------
------------------------------------------------------------
------------------------------------------------------------
------------------------------------------------------------
------------------------------------------------------------
------------------------------------------------------------
------------------------------------------------------------
------------------------------------------------------------
------------------------------------------------------------
------------------------------------------------------------
------------------------------------------------------------
------------------------------------------------------------
------------------------------------------------------------
------------------------------------------------------------
------------------------------------------------------------
------------------------------------------------------------
------------------------------------------------------------
------------------------------------------------------------
------------------------------------------------------------
------------------------------------------------------------
------------------------------------------------------------
------------------------------------------------------------
------------------------------------------------------------
------------------------------------------------------------
------------------------------------------------------------
------------------------------------------------------------
--------------------------------
>HALMB_44530
---------------------MT-------------------------------------
------------------------------------------------------------
------------------------------------------------------------
------------------------------------------------------------
--------------------------------TGTLFSVILL------------------
------------------------------------------------------------
------------------------------------------------------------
------------------------------------------------------------
-QILVVSV----------------------------------------------------
-----------------------------------IGQPTRPVS----------------
------------------------------------------------------------
-----------------------------------------TLP----------------
------------------------------------------------------------
------------------------------------------------------------
------------------------------------------------------------
------------------------------------------------------------
------------------------------------------------------------
------------------------------------------------------------
------------------------------------------------------------
-------------PPGTC-----------QPIT---------------AVPL-CLHV---
--------------PW--------------------------------------------
-------------------DNASFP----------NLR---EHP----------------
T-QEEA----------------------------------------------------NV
EVN-VF-----F------PLVQ--------------------------------RQCSN-
----AIVH-------------------FLCSIYT---------------------PAC--
--------------LDL--------------------------SDGT-------------
TVTL--------------------------KPC-------------RELCMYVRKT-CEP
PLVAS------------------------------------------G-F----------
--PWPR----------H------------------------------------------F
----------------------------------EC--DA--------------------
------------------------------------------------------------
-----------------------------------------------------------F
P---------SN---TST---------QRNELCL-NIPN---------------------
----------------------VT------------------SIVIPPELL---------
-------------------------PTVTPTNTISTT-------------AVTA-TLVGV
SSTSSFLAQPTRT-----------------------------------------------
PSST--------------------------------------------------------
---------------------------------VNPQLLTCHRDQDLLQQNHALANSSYY
FASLPN-CAVLCEG-------------IYFSK----------------------------
--TERNVVAPA--------------------------FILICALICIGFTLFTVGTFM--
---------------IDRQR-------------------------YHYPERPVIF-----
----------------------LALCYLILSL----------------------------
AFLVGAIVKLTD------------------------------------------------
------------------------------------------------------------
--------------PKASYACSDTSDS---------------------------------
-----KSYIF-----------------------------QYLPNSSPTYHSASCVILF--
-------IFIYYFQMAGA-------------IW------W--------------------
------------------------------------------------------------
-----------------------------------------------------VILTLTW
FMASTL---------------------------------------KWGEE-AVER-----
-----------PWLLYH--------LFAWSLPAIQVILI---------------------
-----------------------LALRLVD---------------------GDQLAGI--
------------------------CFT---------------------G-----------
-----NSH----------LVALGVFVLM--------------------------PLLLFL
ILGILFLVIGFGSLVHI---------------------HLQISK----------------
---DPSKSRR---------LQRLII--------------RILVYAL--------------
----LYIV-------------PTFIYIC----------------------------LCIY
E--------------LAGRQNWEESYA---------------------------------
-RCPGS-------------------------------------NCQ--------------
---------------------------RDSSPQFAALLMRYLMLFIIGIFSTF-------
----------------W-------------------------------------------
-------------V-ISWKTL-------------LAWQK---------FLGSIF------
------------------------------------------FCCRYE------------
------------------------------------------------------------
------------------------------------------------------------
------------------------------------------------------------
------------------------------------------------------------
----------------------------------------------KHYETPSKKT----
------------------------------------------------------------
------ETAI--------------------------------------------------
------------------------------------------------------------
------------------------------------------------------------
------------------------------------------------------------
------------------------------------------------------------
------------------------------------------------------------
--------------------------------
>AMPQU_SFRPA
------------------------------------------------------------
------------------------------------------------------------
------------------------------------------------------------
------------------------------------------------------------
-----------------------------------MSLVILI------------------
------------------------------------------------------------
------------------------------------------------------------
------------------------------------------------------------
-FLAVVNLST--------------------------------------------------
----------------------------------FMGQPILPVS----------------
------------------------------------------------------------
-----------------------------------------TLP----------------
------------------------------------------------------------
------------------------------------------------------------
------------------------------------------------------------
------------------------------------------------------------
------------------------------------------------------------
------------------------------------------------------------
------------------------------------------------------------
-------------PPGTC-----------QPIT---------------GVAM-CLYV---
--------------PWA-------------------------------------------
-------------------GNASFP----------NLR---EHR----------------
T-QSEA----------------------------------------------------NT
EVN-VF-----Q------PLVT--------------------------------HQCSN-
----AIAH-------------------FLCAVYT---------------------PAC--
--------------VEG--------------------------PEG--------------
TVTL--------------------------KPC-------------RDLCNHVRNT-CEP
LMQQG------------------------------------------G-L----------
--DWPP----------H------------------------------------------F
----------------------------------EC--SN--------------------
------------------------------------------------------------
-----------------------------------------------------------F
P---------ES---GST---------DINSLCF-DVP----------------------
----------------------FH------------------NVTIPPEL----------
----------------------------LPSAT---------------------------
-TSSSTVVQPSSN-----------------------------------------------
KSSV--------------------------------------------------------
------------------------------------------------------------
------------------------------------------------------------
------------------------------------------------------------
------------------------------------------------------------
------------------------------------------------------------
------------------------------------------------------------
------------------------------------------------------------
------------------------------------------------------------
------------------------------------------------------------
------------------------------------------------------------
------------------------------------------------------------
------------------------------------------------------------
------------------------------------------------------------
------------------------------------------------------------
------------------------------------------------------------
------------------------------------------------------------
------------------------------------------------------------
--------------VH--------------------------------------------
------------------------------------------------------------
------------------------------------------------------------
------------------------------------------------------------
------------------------------------------------------------
------------------------------------------------------------
------------------------------------------------------------
------------------------------------------------------------
------------------------------------------------------------
------------------------------------------------------------
------------------------------------------------------------
------------------------------------------------------------
------------------------------------------------------------
------------------------------------------------------------
------------------------------------------------------------
------------------------------------------------------------
------------------------------------------------------------
------------------------------------------------------------
------------------------------------------------------------
------------------------------------------------------------
------------------------------------------------------------
--------------------------------
>AMPQU_FZDA
------------------------------------------------------------
------------------------------------------------------------
------------------------------------------------------------
------------------------------------------------------------
-----------------------------------MSLVILL------------------
------------------------------------------------------------
------------------------------------------------------------
------------------------------------------------------------
-FLAVVNLST--------------------------------------------------
----------------------------------FMGQPTRPVS----------------
------------------------------------------------------------
-----------------------------------------TLP----------------
------------------------------------------------------------
------------------------------------------------------------
------------------------------------------------------------
------------------------------------------------------------
------------------------------------------------------------
------------------------------------------------------------
------------------------------------------------------------
-------------PPGTC-----------QPIT---------------GVAM-CLYV---
--------------PW--------------------------------------------
-------------------GNASFP----------NLR---EHR----------------
T-QSEA----------------------------------------------------NT
EVN-VF-----Q------PLVT--------------------------------HQCSN-
----AIVH-------------------FLCAVYT---------------------PAC--
--------------VEG--------------------------PEG--------------
TVTL--------------------------KPC-------------RNLCNHVRNT-CEP
LMQQG------------------------------------------G-L----------
--DWPP----------H------------------------------------------F
----------------------------------EC--SN--------------------
------------------------------------------------------------
-----------------------------------------------------------F
P---------ES-TGSTS---------DIDSLCF-KVPI---------------------
------------------------------------------NVTIPPEL----------
----------------------------LPSAT---------------------------
-TSSGTAVQPTAA-----------------------------------------------
TSSTF---------------------------VSSMTLGTTP------------------
----------------------------IPTATTIPSSQKCSPDLDLRRLGHEFANSSYT
FASIPN-CAVPCEG-------------IFFTE----------------------------
--TERNVVAPA--------------------------FILVCALICIGFTLFTVGTFM--
---------------IDRQR-------------------------YHYPERPVIF-----
----------------------LALCYLILSL----------------------------
AFVVGAIVKLSD------------------------------------------------
------------------------------------------------------------
--------------PKSSFACSDTADS---------------------------------
-----QSFVF-----------------------------QDLPNSTPTFHSASCVILF--
-------IITYYFQMAGA-------------IW------W--------------------
------------------------------------------------------------
-----------------------------------------------------VILTLTW
FMASTL---------------------------------------KWGEE-AVER-----
-----------PWLLYH--------IFAWCIPAILVILL---------------------
-----------------------LSVRLVD---------------------GDQLSGI--
------------------------CYT---------------------G-----------
-----NSS----------SVSMGVFVLL--------------------------PLLLFL
ILGIVFLVIGFGSLVHI---------------------HLQISK----------------
---DPNKSRR---------LQRLII--------------RILVYAL--------------
----LYII-------------PTFIYIF----------------------------LCIY
Q--------------LAERNSWEESYI---------------------------------
-KCPPS-----------------------------------SFNCE--------------
---------------------------PESKPQFTALLMRYLVLFIIGIFSTF-------
----------------W-------------------------------------------
-------------V-ISWKTL-------------LAWQK---------FFDSIF------
------------------------------------------FCCHKR------------
------------------------------------------------------------
------------------------------------------------------------
------------------------------------------------------------
------------------------------------------------------------
----------------------------------------------EDYQLPRRNI----
------------------------------------------------------------
------ETAI--------------------------------------------------
------------------------------------------------------------
------------------------------------------------------------
------------------------------------------------------------
------------------------------------------------------------
------------------------------------------------------------
--------------------------------
>AMPQU_SFRPB
------------------------------------------------------------
------------------------------------------------------------
------------------------------------------------------------
------------------------------------------------------------
-----------------------------------MSPVILL------------------
------------------------------------------------------------
------------------------------------------------------------
------------------------------------------------------------
-FLTIVHLST--------------------------------------------------
----------------------------------FMGQPTLPVS----------------
------------------------------------------------------------
-----------------------------------------TLPP---------------
------------------------------------------------------------
------------------------------------------------------------
------------------------------------------------------------
------------------------------------------------------------
------------------------------------------------------------
------------------------------------------------------------
------------------------------------------------------------
------------GPPSTC-----------QPIT---------------GVAM-CLYV---
--------------PWA-------------------------------------------
-------------------GNASFP----------SVK---GRR----------------
TAQSKA----------------------------------------------------NI
EAN-VF-----Q------PLVT--------------------------------HQCSN-
----AIVH-------------------FLCAVYT---------------------PAC--
--------------VEG--------------------------PEG--------------
TVTL--------------------------KPC-------------RGLCNHVRNT-CEP
FMRER-----------------------------------------WG-L----------
--NWPP----------H------------------------------------------F
----------------------------------EC--SN--------------------
------------------------------------------------------------
-----------------------------------------------------------F
P---------EN---EST---------DINSLCF-DVP----------------------
----------------------FH------------------NVTIP-------------
----------------------------IPPAT---------------------------
-TSSSTVVQPSSK-----------------------------------------------
KSSV--------------------------------------------------------
------------------------------------------------------------
------------------------------------------------------------
------------------------------------------------------------
------------------------------------------------------------
------------------------------------------------------------
------------------------------------------------------------
------------------------------------------------------------
------------------------------------------------------------
------------------------------------------------------------
------------------------------------------------------------
------------------------------------------------------------
------------------------------------------------------------
------------------------------------------------------------
------------------------------------------------------------
------------------------------------------------------------
------------------------------------------------------------
------------------------------------------------------------
--------------VQ--------------------------------------------
------------------------------------------------------------
------------------------------------------------------------
------------------------------------------------------------
------------------------------------------------------------
------------------------------------------------------------
------------------------------------------------------------
------------------------------------------------------------
------------------------------------------------------------
------------------------------------------------------------
------------------------------------------------------------
------------------------------------------------------------
------------------------------------------------------------
------------------------------------------------------------
------------------------------------------------------------
------------------------------------------------------------
------------------------------------------------------------
------------------------------------------------------------
------------------------------------------------------------
------------------------------------------------------------
------------------------------------------------------------
--------------------------------
>HALTU_47663
---------------------MF-------------------------------------
------------------------------------------------------------
------------------------------------------------------------
------------------------------------------------------------
--------------------------------TLLLSCFLCF------------------
------------------------------------------------------------
------------------------------------------------------------
------------------------------------------------------------
-SLVATSS----------------------------------------------------
-----------------------------------VKNDQLEVS----------------
------------------------------------------------------------
-----------------------------------------TEP----------------
------------------------------------------------------------
------------------------------------------------------------
------------------------------------------------------------
------------------------------------------------------------
------------------------------------------------------------
------------------------------------------------------------
------------------------------------------------------------
-------------PPGTC-----------EPIR---------------SVVL-CLNV---
--------------DW--------------------------------------------
-------------------KNASFP----------NLR---LHN----------------
T-QDEA----------------------------------------------------NQ
ELV-GY-----L------PLIQ--------------------------------QKCSN-
----AIVH-------------------FLCAVYA---------------------PLC--
--------------LSV--------------------------PNINI------------
PVTL--------------------------VPC-------------REVCESVRAG-CEP
LLIAN------------------------------------------D-F----------
--QWPS----------H------------------------------------------L
----------------------------------NC--EN--------------------
------------------------------------------------------------
-----------------------------------------------------------F
P---------SA---EDI-------DGSIESLCN-DIDVN--------------------
------------------------------------------RVCIPGE-----------
-------------------------ECVVPTNATTTQTNSS--FTNSPNPSTTV-PTASQ
SQTSSITDRPTTT-----------------------------------------------
NAPN-----------------------------TGGNNGTTP------------------
-------------------------------TTVCPSALY-------LGKSHTFINSSYI
FAGIEN-CAVKCDG-------------VHFTS----------------------------
--IERNKVAPS--------------------------FILICAILCIGFTLFTVGTFL--
---------------IDRQR-------------------------YHYPERPVIF-----
----------------------LALCYLILSF----------------------------
AFVVGAVVKLRE------------------------------------------------
------------------------------------------------------------
--------------ADGSFACSDTKDG-------P-------------------------
--VSEESFIF-----------------------------QRLPSASATYRSASCVILF--
-------IFIYYFQMAAA-------------VW------W--------------------
------------------------------------------------------------
-----------------------------------------------------VILTLTW
FMASTL---------------------------------------KWGEE-AVER-----
-----------PWILYH--------ILAWCLPAIQVILI---------------------
-----------------------LALQLVD---------------------GDQLSGT--
------------------------CFT---------------------G-----------
-----NHH----------SVAMGVFVLL--------------------------PLMLYL
FLGVVFLVIGFLSLVHI---------------------LQQISQ----------------
---DPHKSRR---------LTRLII--------------RILIYGL--------------
----LYIM-------------PNIIYLC----------------------------LCIY
E--------------IAERSQWEASYA---------------------------------
-ECANS------------------------------------ENCS--------------
--------------------------TPDTTPQFAALLLRYVMLFVIGIFSTF-------
----------------W-------------------------------------------
-------------V-ISWKTI-------------VAWRK---------FFSSI-------
------------------------------------------FFCRNE------------
------------------------------------------------------------
------------------------------------------------------------
------------------------------------------------------------
------------------------------------------------------------
----------------------------------------------QMYDLPAKK-----
------------------------------------------------------------
------ETPI--------------------------------------------------
------------------------------------------------------------
------------------------------------------------------------
------------------------------------------------------------
------------------------------------------------------------
------------------------------------------------------------
--------------------------------
>CHONU_22607
------------------------------------------------------------
------------------------------------------------------------
------------------------------------------------------------
------------------------------------------------------------
------------------------------------------------------------
------------------------------------------------------------
------------------------------------------------------------
------------------------------------------------------------
------------------------------------------------------------
------------------------------------------------------------
------------------------------------------------------------
------------------------------------------------------------
------------------------------------------------------------
------------------------------------------------------------
------------------------------------------------------------
------------------------------------------------------------
------------------------------------------------------------
------------------------------------------------------------
------------------------------------------------------------
--------------------------------------------------PF-CANF---
--------------AF--------------------------------------------
-------------------PLVAIP----------NYR---GGT----------------
V-MSEI----------------------------------------------------NQ
EIG-TF-----F------SSYT--------------------------------SGCSN-
----ALVH-------------------FLCAYYN---------------------PGC--
--------------FNF--------------------------SGL--------------
TVRI--------------------------PPC-------------RELCYYVRSS-CET
VMKQN------------------------------------------G-N----------
--TWPR----------H------------------------------------------L
----------------------------------DC--SQ--------------------
------------------------------------------------------------
-----------------------------------------------------------F
P---------ST---CAT------------------------------------------
------------------------------------------------------------
------------------------------------------------------------
------------------------------------------------------------
------------------------------------------------------------
------------------------------------------------------------
------------------------------------------------------------
------------------------------------------------------------
------------------------------------------------------------
------------------------------------------------------------
------------------------------------------------------------
------------------------------------------------------------
------------------------------------------------------------
------------------------------------------------------------
------------------------------------------------------------
------------------------------------------------------------
------------------------------------------------------------
------------------------------------------------------------
------------------------------------------------------------
------------------------------------------------------------
------------------------------------------------------------
------------------------------------------------------------
------------------------------------------------------------
------------------------------------------------------------
------------------------------------------------------------
------------------------------------------------------------
------------------------------------------------------------
------------------------------------------------------------
------------------------------------------------------------
------------------------------------------------------------
------------------------------------------------------------
------------------------------------------------------------
------------------------------------------------------------
------------------------------------------------------------
------------------------------------------------------------
------------------------------------------------------------
------------------------------------------------------------
------------------------------------------------------------
------------------------------------------------------------
------------------------------------------------------------
------------------------------------------------------------
------------------------------------------------------------
------------------------------------------------------------
--------------------------------
>EPHMU_FZDA
------------------------------------------------------------
------------------------------------------------------------
------------------------------------------------------------
------------------------------------------------------------
-----------------------------------MRFVFL-------------------
------------------------------------------------------------
------------------------------------------------------------
------------------------------------------------------------
-SLLCSFAVA--------------------------------------------------
-----------------------------------QILPVDPNT----------------
------------------------------------------------------------
------------------------------------------------------------
------------------------------------------------------------
------------------------------------------------------------
------------------------------------------------------------
------------------------------------------------------------
------------------------------------------------------------
------------------------------------------------------------
------------------------------------------------------------
------------TPDVSC-----------ELMT---------------NLSF-CYGV---
--------------GY--------------------------------------------
-------------------NKSSFP----------NFR---MQT----------------
T-QVDA----------------------------------------------------NT
ELK-QF-----V------ILVN--------------------------------SGCSN-
----AIVH-------------------YLCSVYA---------------------PYC--
--------------EPK-------------------------------------------
YLKI--------------------------PPC-------------ANLCVYVRDS-CAP
KLQQF------------------------------------------G-V----------
--AWPP----------Q------------------------------------------L
----------------------------------AC--EN--------------------
------------------------------------------------------------
-----------------------------------------------------------W
P---------AY-----------------GSVCF-GPSTSG-------------------
----------------------LA------------------NITIPRNPLF--N-----
----------------------------LPNTTSE-------------------------
-PVTATGVRPTSS-----------------------------------------------
PSAV--------------------------------------------------------
-----------------------------NASNVCPSDMTIQKK---------NQYSEYT
FGGVSG-CAVPCSGNS-----------YYFSA----------------------------
--AGTDSSAPA--------------------------FVLVFAITCLLFTFFTVATYL--
---------------IDRRR-------------------------FHYPERPIIF-----
----------------------LSGCYLFISI----------------------------
AYIVGAVSKLTH------------------------------------------------
------------------------------------------------------------
----------------GSFACDSADAFKSGATVGP-------------------------
---NNEAAVFQ----------------------------RQPSTSADVYKQASCIILF--
-------LLVYYPHMAAA-------------VW------W--------------------
------------------------------------------------------------
-----------------------------------------------------VMLTLTW
FLAAFL---------------------------------------KWGEE-AVER-----
-----------FWVLYH--------IVAWSVPAIQVVIV---------------------
-----------------------LALRLVD---------------------GDQLAGL--
------------------------CYV---------------------G-----------
-----NQN----------VVALATLVFL--------------------------PLLVYL
VVGVVFWIIGFVALINI---------------------REHLSR----------------
---DPPKARK---------LCRLVM--------------RIGVYAA--------------
----CYTL-------------PNAVLLL----------------------------LLVY
E--------------IVQRRKWESAVI---------------------------------
------------------------------------------------------------
------------------------QKQDAPLPNFPAFLLKYLMIFTVGIGSTS-------
----------------W-------------------------------------------
-------------I-MTQKTF-------------AAWHK---------FFAS--------
------------------------------------------CVCRRK------------
------------------------------------------------------------
------------------------------------------------------------
------------------------------------------------------------
------------------------------------------------------------
----------------------------------------------VENDYEPSKS----
------------------------------------------------------------
------QTAV--------------------------------------------------
------------------------------------------------------------
------------------------------------------------------------
------------------------------------------------------------
------------------------------------------------------------
------------------------------------------------------------
--------------------------------
>CHONU_5764
------------------------------------------------------------
------------------------------------------------------------
------------------------------------------------------------
------------------------------------------------------------
------------------------------------------------------------
------------------------------------------------------------
------------------------------------------------------------
------------------------------------------------------------
------------------------------------------------------------
-------------------------------------------S----------------
------------------------------------------------------------
-----------------------------------------QLS----------------
------------------------------------------------------------
------------------------------------------------------------
------------------------------------------------------------
------------------------------------------------------------
------------------------------------------------------------
------------------------------------------------------------
------------------------------------------------------------
-------------SDTQC-----------TIIQ---------------DRGF-CQNA---
--------------PYNT-------------------------------SALXXXX----
-----------------XXXXXALP----------NYR---NGT----------------
S-PLEI----------------------------------------------------NQ
ELA-TY-----L------TLYL--------------------------------TGCSN-
----AVVH-------------------LLCAYYY---------------------PFC--
--------------A---------------------------------------------
------------------------------------------------------------
------------------------------------------------------------
------------------------------------------------------------
------------------------------------------------------------
------------------------------------------------------------
------------------------------------------------------------
------------------------------------------------------------
------------------------------------------------------------
------------------------------------------------------------
------------------------------------------------------------
------------------------------------------------------------
------------------------------------------------------------
------------------------------------------------------------
------------------------------------------------------------
------------------------------------------------------------
------------------------------------------------------------
------------------------------------------------------------
------------------------------------------------------------
------------------------------------------------------------
------------------------------------------------------------
------------------------------------------------------------
------------------------------------------------------------
------------------------------------------------------------
------------------------------------------------------------
------------------------------------------------------------
------------------------------------------------------------
------------------------------------------------------------
------------------------------------------------------------
------------------------------------------------------------
------------------------------------------------------------
------------------------------------------------------------
------------------------------------------------------------
------------------------------------------------------------
------------------------------------------------------------
------------------------------------------------------------
------------------------------------------------------------
------------------------------------------------------------
------------------------------------------------------------
------------------------------------------------------------
------------------------------------------------------------
------------------------------------------------------------
------------------------------------------------------------
------------------------------------------------------------
------------------------------------------------------------
------------------------------------------------------------
------------------------------------------------------------
------------------------------------------------------------
------------------------------------------------------------
------------------------------------------------------------
--------------------------------
>LEUCO_40416
--------------------MMS-------------------------------------
------------------------------------------------------------
------------------------------------------------------------
------------------------------------------------------------
--------------------------SCGRIPTFRVGYLLV-------------------
------------------------------------------------------------
------------------------------------------------------------
------------------------------------------------------------
-VLASVAS----------------PVCLA-------------------------------
----------------------------QSD-----LISSLD------------------
------------------------------------------------------------
-----------------------------------------DTF----------------
------------------------------------------------------------
------------------------------------------------------------
------------------------------------------------------------
------------------------------------------------------------
------------------------------------------------------------
------------------------------------------------------------
------------------------------------------------------------
-------------KNQRC-----------EPLDV-------------TQVAP-CRGV---
--------------GY--------------------------------------------
-------------------NSTLLP----------NRL---GHN----------------
T-QKDA----------------------------------------------------GL
IAN-QY-----F------PLIE--------------------------------VNCYD-
----KLQF-------------------FVCAVYL---------------------PMC--
--------------LP----------------------------DY--------------
PQYL--------------------------PPC-------------RSICLEARSK-CEP
LMQNF------------------------------------------G-F----------
--QWPE----------D------------------------------------------L
----------------------------------RC--DK--------------------
------------------------------------------------------------
-----------------------------------------------------------F
P---------IS---GTT-----------EELCA-GNGT---------------------
----------------------LP---------------DIVKS----------------
----------------------------QPGGIGAA------------------------
--------NPTFG-----------------------------------------------
TID----------------------------------PNVFPQV--------------TS
PGG-------------VNDFYN--------------------------------------
-----T-SRIPCGQEH------------FYR-----------------------------
--EADRKTSRY--------------------------WVGVWAALCLLSSVLVVATYC--
---------------IDRER-------------------------FNYPERPVIY-----
----------------------LAGCYSIFSL----------------------------
GYLVSLFVD---------------------------------------------------
------------------------------------------------------------
----------------KGIACEN-GIT---------------------------------
--------------------------------------------VQPGTAGAGCFIIA--
-------FLLYFSWMAAA-------------LW------W--------------------
------------------------------------------------------------
-----------------------------------------------------VTLAFTW
FLAASL---------------------------------------KWAPE-GIGK-----
-----------HSFKYH--------IFSWGVALVQTVLL---------------------
-----------------------MAMKKVD---------------------GDELTGA--
------------------------CFV---------------------G-----------
-----YYD----------RDSLAGFVIG--------------------------PLCVYL
VVGALLFVYGFMSLVNI---------------------RSVIRQS---------------
--AGGSRTDK---------LEKLMV--------------RVAVFSI--------------
----LYAI-------------PTAVVLG----------------------------CLFV
E--------------HSEKPNWK------Y---------------------------PMD
NRCNQE------------------------------GFNGRNTNCN--------------
----------------------------GVPAKPALFMLRLFMVLIVGLTSGI-------
----------------W-------------------------------------------
-------------I-WSTKTL-------------ESWKR---------RFPQ--------
------------------------------------------LAGKSS------------
------------------------------------------------------------
---------------------------------------------------------ARA
QYQATRIRSDSST-----------------------------------------------
------------------------------------------------------------
-------------------------------------------------GGPSSHL----
------------------------------------------------------------
------QSTMTSMTGV--------------------------------------------
--------------------------------------TTAS------------------
---------IHN--S--QTGM-PLHQPMRMYP----------------------------
------------------------------------------------------------
------------------------------------------------------------
-----------------------------------------------------QMQHPQY
ISGY----------------------------
>CORCA_79010
------------------------------------------------------------
------------------------------------------------------------
------------------------------------------------------------
------------------------------------------------------------
------------------------------------------------------------
------------------------------------------------------------
------------------------------------------------------------
------------------------------------------------------------
------------------------------------------------------------
------------------------------------------------------------
------------------------------------------------------------
------------------------------------------------------------
------------------------------------------------------------
------------------------------------------------------------
------------------------------------------------------------
------------------------------------------------------------
------------------------------------------------------------
------------------------------------------------------------
------------------------------------------------------------
---------------GQC-----------QRID---------------SVTL-CNGR---
--------------EY--------------------------------------------
-------------------NDTLLP----------NKF---GHN----------------
T-QREA----------------------------------------------------SL
EIN-QY-----V------PLIQ--------------------------------HGCSP-
----ELRF-------------------FLCATYL---------------------PAC--
--------------LPNPV------------------------TNS--------------
HVTV--------------------------QPC-------------REMCLRVRRD-CED
TVVEW------------------------------------------G-F----------
--TW--------------------------------------------------------
------------------------------------------------------------
------------------------------------------------------------
------------------------------------------------------------
------------------------------------------------------------
------------------------------------------------------------
------------------------------------------------------------
------------------------------------------------------------
------------------------------------------------------------
------------------------------------------------------------
------------------------------------------------------------
------------------------------------------------------------
------------------------------------------------------------
------------------------------------------------------------
------------------------------------------------------------
------------------------------------------------------------
------------------------------------------------------------
------------------------------------------------------------
------------------------------------------------------------
------------------------------------------------------------
------------------------------------------------------------
------------------------------------------------------------
------------------------------------------------------------
------------------------------------------------------------
------------------------------------------------------------
------------------------------------------------------------
------------------------------------------------------------
------------------------------------------------------------
------------------------------------------------------------
------------------------------------------------------------
------------------------------------------------------------
------------------------------------------------------------
------------------------------------------------------------
------------------------------------------------------------
------------------------------------------------------------
------------------------------------------------------------
------------------------------------------------------------
------------------------------------------------------------
------------------------------------------------------------
------------------------------------------------------------
------------------------------------------------------------
------------------------------------------------------------
------------------------------------------------------------
------------------------------------------------------------
------------------------------------------------------------
------------------------------------------------------------
------------------------------------------------------------
--------------------------------
>FZD_BRAFL
------------------------------------------------------------
------------------------------------------------------------
------------------------------------------------------------
------------------------------------------------------------
-----------------------------MGFLSWSPVLFL-------------------
------------------------------------------------------------
------------------------------------------------------------
------------------------------------------------------------
-LLGGC------------------------------------------------------
--------------------------------------LGFDFN----------------
------------------------------------------------------------
------------------------------------------K-----------------
------------------------------------------------------------
------------------------------------------------------------
------------------------------------------------------------
------------------------------------------------------------
------------------------------------------------------------
------------------------------------------------------------
------------------------------------------------------------
-------------NSGSC-----------ERI----------------TIPM-CIGI---
--------------GY--------------------------------------------
-------------------NMTRMP----------NRL---GHT----------------
S-QTEA----------------------------------------------------AI
KVH-EW-----S------SLVQ--------------------------------YDCSV-
----NLRF-------------------FLCSLYA---------------------PMC--
--------------TE----------------------------QVP-------------
DIPI--------------------------PAC-------------RPMCEEVRDA-CSP
IMEQF------------------------------------------S-F----------
--SWPE----------N------------------------------------------L
----------------------------------NC--DT--------------------
------------------------------------------------------------
-----------------------------------------------------------L
P---------EE---NDR-----------ENLCM-L------------------------
------------------------------------------------------------
----------------------------APNT----------------------------
------------------------------------------------------------
-TPS---------------------------------P----------------------
-------------------------------RHQCPNPAKFLFV----EKSG--------
-----V-CAPRCNASI----------DVFFS-----------------------------
--RQDKEFVEI--------------------------WMGIWSVVCVISTSVVILTFM--
---------------IDSRR-------------------------FRYPERPIIF-----
----------------------MAVCYFFYSI----------------------------
GFILRLGLGR--------------------------------------------------
------------------------------------------------------------
----------------ETISCDM-DRG---------------------------------
-----EPYL-----------------------------------IQEGLESTGCTIVF--
-------LILYFFGMASS-------------LW------W--------------------
------------------------------------------------------------
-----------------------------------------------------VILTMTW
FLAAGL---------------------------------------KWGQE-AIEA-----
-----------HSSYFH--------LAAWAVPAVKTIVV---------------------
-----------------------LTLRRVD---------------------GDELTGL--
------------------------CYV---------------------G-----------
-----NQD----------QTALTWFVLA--------------------------PLFTYL
LLGTCFILAGFVNLFRI---------------------RKVMRH----------------
---GGNSTER---------LEKLMS--------------RIGIFSV--------------
----FYTV-------------PATCVVA----------------------------CYFY
E--------------QQNMSTWTTTAQ---------------------------------
-----------------------------------------EIPCNNN------------
---------------------------------------IAFLLLVGCFGTSL-------
----------------W-------------------------------------------
-------------I-CSNKTM-------------ESWQN---------FCNR--------
------------------------------------------RFGAK-------------
------------------------------------------------------------
----------------------------------------------------------KK
SNPVLWVKGG--------------------------------------------------
------------------------------------------------------------
----------------------------------------------------RLNT----
------------------------------------------------------------
------AIQLGGIE----------------------------------------------
------------------------------------------------------------
------------------------------------------------------------
------------------------------------------------------------
------------------------------------------------------------
------------------------------------------------------------
--------------------------------
>FZD10_DANRE
---------------------MF-------------------------------------
------------------------------------------------------------
------------------------------------------------------------
------------------------------------------------------------
-----------------------------AAGVGISLGLLC-------------------
------------------------------------------------------------
------------------------------------------------------------
------------------------------------------------------------
-FAGFCS-----------------------------------------------------
------------------------------------AISSIDPD----------------
------------------------------------------------------------
------------------------------------------RP----------------
------------------------------------------------------------
------------------------------------------------------------
------------------------------------------------------------
------------------------------------------------------------
------------------------------------------------------------
------------------------------------------------------------
------------------------------------------------------------
-------------GEGRC-----------QEI----------------AIPL-CKDI---
--------------GY--------------------------------------------
-------------------NLTVMP----------NLM---GHE----------------
D-QNEA----------------------------------------------------AI
KLH-EF-----A------PLIE--------------------------------FGCHS-
----HLKF-------------------FLCSLYA---------------------PMC--
--------------TE----------------------------QV--------------
STPI--------------------------PAC-------------RVMCEQARQK-CSP
IMEQF------------------------------------------N-F----------
--HWPE----------S------------------------------------------L
----------------------------------DC--SR--------------------
------------------------------------------------------------
-----------------------------------------------------------L
P---------NK---NDP-----------NYLCM-E------------------------
------------------------------------------------------------
----------------------------APNNGTDE------------------------
--------PPKGS-----------------------------------------------
HTQS---------------------------------PDSRP----------------PR
PGN-------------SQEL---P-IKERVGKTTCSNPGKFHYV----QKSE--------
-----S-CAPKCYSNV----------DVYWS-----------------------------
--QGDKRFSMV--------------------------WIAIWSILCFISSAFTVLTFL--
---------------IDPQR-------------------------FKYPERPIIF-----
----------------------LSMSYCVYSV----------------------------
GFLVRLFVGV--------------------------------------------------
------------------------------------------------------------
----------------ENVACDR-DTG---------------------------------
-----VQYI-----------------------------------IQEGLESTGCTIVF--
-------LILYYFGMASS-------------LW------W--------------------
------------------------------------------------------------
-----------------------------------------------------VILTLTW
FLAAGK---------------------------------------KWGHE-AIEA-----
-----------NSSYFH--------LAAWAIPAIKTIMI---------------------
-----------------------LVMRKVA---------------------GDELTGV--
------------------------CYV---------------------G-----------
-----SMD----------VKALTGFVLI--------------------------PLSCYL
IIGTSFLLSGFVALFHI---------------------RKVMKT----------------
---EGENTDK---------LEKLMV--------------RIGVFSV--------------
----LYTV-------------PATCVIA----------------------------CYFY
E--------------RLNMDYWKILAG--------------------------------E
QKCADD--------------------------------GKSGEECV--------------
--------------------------MKSSIPAVEIFMVKIFMLLVVGITSGM-------
----------------W-------------------------------------------
-------------I-WTSKTL-------------QSWQN---------VFSR--------
------------------------------------------KLKKKT------------
------------------------------------------------------------
---------------------------------------------------------RRK
AACVFTGSGP--------------------------------------------------
------------------------------------------------------------
----------------------------------------------------YLKP----
------------------------------------------------------------
------HPALKGHKTK--------------------------------------------
--------------------------------------YEPAG-----------------
-------------P--------PATCV---------------------------------
------------------------------------------------------------
------------------------------------------------------------
------------------------------------------------------------
--------------------------------
>FZD5_CRAGI
---------------------MAVHKT-------------CVD-----------------
------------------------------------------------------------
------------------------------------------------------------
------------------------------------------------------------
-----------------------------------CLFLVL-------------------
------------------------------------------------------------
------------------------------------------------------------
------------------------------------------------------------
-TFTVFL-----------------------------------------------------
------------------------------------YVNICSVG----------------
------------------------------------------------------------
------------------------------------------AE----------------
------------------------------------------------------------
------------------------------------------------------------
------------------------------------------------------------
------------------------------------------------------------
------------------------------------------------------------
------------------------------------------------------------
------------------------------------------------------------
-------------EERRC-----------QEI----------------TIPM-CKGI---
--------------GY--------------------------------------------
-------------------NLTHMP----------NQF---HHE----------------
T-QEEA----------------------------------------------------GL
EVH-QF-----W------PLVE--------------------------------IHCSP-
----DLKL-------------------FLCSMYT---------------------PIC--
--------------IP----------------------------DY--------------
KYPL--------------------------PAC-------------RSVCERAKSG-CAP
LMALY------------------------------------------G-F----------
--EWPE----------R------------------------------------------M
----------------------------------KC--EN--------------------
------------------------------------------------------------
-----------------------------------------------------------L
P---------VF---GS------------GQLCM-DHNQ---------------------
----------------------TE------------------TTASPT------------
-------------------KKDHHVKPKEPNNPNIH------------------------
--------KPKTN-----------------------------------------------
QNQKEPI------------------------------PLPRP----------------YD
PTDQ------------IHVIHPV-------QNRHCDCKCRMINL-----DETNVFYNKIS
TGGFEN-CAVNCTSP-------------YFT-----------------------------
--PDEMTFATF--------------------------WVGLWSILCCISTSMTILTFL--
---------------VDTER-------------------------FKYPERPIVF-----
----------------------LSVCYFMVSV----------------------------
GYIIRLIAGH--------------------------------------------------
------------------------------------------------------------
----------------DAVACHK-------------------------------------
------NVI-----------------------------------RYETTGPALCTVVF--
-------LLVYFFGMASS-------------IW------W--------------------
------------------------------------------------------------
-----------------------------------------------------VILSFTW
FLSAGL---------------------------------------KWGQE-AIAS-----
-----------YSQYFH--------LAAWLIPSVKSIIV---------------------
-----------------------LAKSSVD---------------------GDAISGI--
------------------------CSV---------------------G-----------
-----NQN----------SDNLKWFVVA--------------------------PLFVYL
IIGTSFLVAGFVSLFRI---------------------RNVIKQQ---------------
---GRTTTDK---------LEKLMI--------------RIGVFSV--------------
----LYTV-------------PATIVIG----------------------------CYIY
E--------------LTLKPKWERSRN---------------------------------
------------------------------------------CPCEGD------------
----------------------------ESKPDYSVFMLKYFMCLVVGITSGF-------
----------------W-------------------------------------------
-------------I-WTGKTV-------------DSWKK---------LFNG--------
------------------------------------------PCCRRD------------
------------------------------------------------------------
------------------------------------------------------------
------------------------------------------------------------
------------------------------------------------------------
------------------------------------------------------------
------------------------------------------------------------
------DSSFHSRFSK--------------------------------------------
--------------------------------------TTNS------------------
---------TYPGVKPL-----PLSQV---------------------------------
------------------------------------------------------------
------------------------------------------------------------
------------------------------------------------------------
--------------------------------
>FRIZ2_DROME
------------------------------------------------------------
------------------------------------------------------------
------------------------------------------------------------
------------------------------------------------------------
------------------------------------------------------------
------------------------------------------------------------
------------------------------------------------------------
------------------------------------------------------------
------------------------------------------------------------
------------------------------------------------------------
------------------------------------------------------------
------------------------------------------------------------
------------------------------------------------------------
------------------------------------------------------------
------------------------------------------------------------
------------------------------------------------------------
------------------------------------------------------------
------------------------------------------------------------
------------------------------------------------------------
--------------NLRC-----------EEI----------------TIPM-CRGI---
--------------GY--------------------------------------------
-------------------NMTSFP----------NEM---NHE----------------
T-QDEA----------------------------------------------------GL
EVH-QF-----W------PLVE--------------------------------IKCSP-
----DLKF-------------------FLCSMYT---------------------PIC--
--------------LE----------------------------DY--------------
HKPL--------------------------PVC-------------RSVCERARSG-CAP
IMQQY------------------------------------------S-F----------
--EWPE----------R------------------------------------------M
----------------------------------AC--EH--------------------
------------------------------------------------------------
-----------------------------------------------------------L
P---------LH---GDP-----------DNLCM-EQPS---------------------
------------------------------------------------------------
------------------------------------------------------------
------------------------------------------------------------
------------------------------------------------------------
------------------------------------------------------------
------------------------------------------------------------
------------------------------------------------------------
------------------------------------------------------------
------------------------------------------------------------
------------------------------------------------------------
------------------------------------------------------------
------------------------------------------------------------
------------------------------------------------------------
------------------------------------------------------------
------------------------------------------------------------
------------------------------------------------------------
------------------------------------------------------------
------------------------------------------------------------
------------------------------------------------------------
------------------------------------------------------------
------------------------------------------------------------
------------------------------------------------------------
------------------------------------------------------------
-----YTE----------------------------------------------------
------------------------------------------------------------
------------------------------------------------------------
------------------------------------------------------------
------------------------------------------------------------
------------------------------------------------------------
------------------------------------------------------------
------------------------------------------------------------
------------------------------------------------------------
------------------------------------------------------------
------------------------------------------------------------
------------------------------------------------------------
------------------------------------------------------------
------------------------------------------------------------
------------------------------------------------------------
------------------------------------------------------------
------------------------------------------------------------
------------------------------------------------------------
------------------------------------------------------------
--------------------------------
>FZD8_MUSMU
---------------------ME-------------------------------------
------------------------------------------------------------
------------------------------------------------------------
------------------------------------------------------------
-----------------------------WGYLLEVTSLLA-------------------
------------------------------------------------------------
------------------------------------------------------------
------------------------------------------------------------
-ALAVLQ-----------------------------------------------------
------------------------------------RSSGAAAA----------------
------------------------------------------------------------
------------------------------------------SA----------------
------------------------------------------------------------
------------------------------------------------------------
------------------------------------------------------------
------------------------------------------------------------
------------------------------------------------------------
------------------------------------------------------------
------------------------------------------------------------
-------------KELAC-----------QEI----------------TVPL-CKGI---
--------------GY--------------------------------------------
-------------------NYTYMP----------NQF---NHD----------------
T-QDEA----------------------------------------------------GL
EVH-QF-----W------PLVE--------------------------------IQCSP-
----DLKF-------------------FLCSMYT---------------------PIC--
--------------LE----------------------------DY--------------
KKPL--------------------------PPC-------------RSVCERAKAG-CAP
LMRQY------------------------------------------G-F----------
--AWPD----------R------------------------------------------M
----------------------------------RC--DR--------------------
------------------------------------------------------------
-----------------------------------------------------------L
P---------EQ---GNP-----------DTLCM-DYNR---------------------
----------------------TD------------------LTTAAP------------
---------------------SPPRRLPPPPPPGEQ------------------------
--------PPSGS-----------------------------------------------
GHSRPPGARPPHR------GGS--------SRGSGDAAAAPPSRGGK----------ARP
PGG-----------------------GAAPCEPGCQCRAPMVSV----SSERHPLYNRVK
TGQIAN-CALPCHNP-------------FFS-----------------------------
--QDERAFTVF--------------------------WIGLWSVLCFVSTFATVSTFL--
---------------IDMER-------------------------FKYPERPIIF-----
----------------------LSACYLFVSV----------------------------
GYLVRLVAGH--------------------------------------------------
------------------------------------------------------------
----------------EKVACSG-GAPGAGGAGGAGGAAAAGAGAAGAGASSPGARGEYE
ELGAVEQHV-----------------------------------RYETTGPALCTVVF--
-------LLVYFFGMASS-------------IW------W--------------------
------------------------------------------------------------
-----------------------------------------------------VILSLTW
FLAAGM---------------------------------------KWGNE-AIAG-----
-----------YSQYFH--------LAAWLVPSVKSIAV---------------------
-----------------------LALSSVD---------------------GDPVAGI--
------------------------CYV---------------------G-----------
-----NQS----------LDNLRGFVLA--------------------------PLVIYL
FIGTMFLLAGFVSLFRI---------------------RSVIKQQ---------------
--GGPTKTHK---------LEKLMI--------------RLGLFTV--------------
----LYTV-------------PAAVVVA----------------------------CLFY
E--------------QHNRPRWEATHN---------------------------------
------------------------------------------CPCLRD------------
-----------------------LQPDQARRPDYAVFMLKYFMCLVVGITSGV-------
----------------W-------------------------------------------
-------------V-WSGKTL-------------ESWRA---------LCTR--------
------------------------------------------CCWASK------------
------------------------------------------------------------
---------------------------------------------------------GAA
VGAGAGGSGPGGSG---------------------------------------PGPGGGG
-----------------------------GHGGG--------------------------
------------------------------------------------GGSLYSDV----
------------------------------------------------------------
------STGLTWRSG---------------------------------------------
--------------------------------------TASSV-----------------
---------SYP--KQM-----PLSQV---------------------------------
------------------------------------------------------------
------------------------------------------------------------
------------------------------------------------------------
--------------------------------
>FZD5_MUSMU
---------------------MARPDPSAPP---------SL------------------
------------------------------------------------------------
------------------------------------------------------------
------------------------------------------------------------
------------------------------------------------------------
------------------------------------------------------------
------------------------------------------------------------
------------------------------------------------------------
-LLLLLA-----------------------------------------------------
------------------------------------QLVGRAAA----------------
------------------------------------------------------------
------------------------------------------AS----------------
------------------------------------------------------------
------------------------------------------------------------
------------------------------------------------------------
------------------------------------------------------------
------------------------------------------------------------
------------------------------------------------------------
------------------------------------------------------------
-------------KAPVC-----------QEI----------------TVPM-CRGI---
--------------GY--------------------------------------------
-------------------NLTHMP----------NQF---NHD----------------
T-QDEA----------------------------------------------------GL
EVH-QF-----W------PLVE--------------------------------IHCSP-
----DLRF-------------------FLCSMYT---------------------PIC--
--------------LP----------------------------DY--------------
HKPL--------------------------PPC-------------RSVCERAKAG-CSP
LMRQY------------------------------------------G-F----------
--AWPE----------R------------------------------------------M
----------------------------------SC--DR--------------------
------------------------------------------------------------
-----------------------------------------------------------L
P---------VL--GGDA-----------EVLCM-DYNR---------------------
----------------------SE------------------ATTASP------------
--------------------KSFPAKPTLPGPPG--------------------------
--------APSSG-----------------------------------------------
GEC----------------------------------PSGGP------------------
---------------------------SV-----CTCREPFVPI----LKESHPLYNKVR
TGQVPN-CAVPCYQP-------------SSS-----------------------------
--PDERTFATF--------------------------WIGLWSVLCFISTSTTVATFL--
---------------IDMER-------------------------FRYPERPIIF-----
----------------------LSACYLCVSL----------------------------
GFLVRLVVGH--------------------------------------------------
------------------------------------------------------------
----------------ASVACSR-------------------------------------
----EHSHI-----------------------------------HYETTGPALCTVVF--
-------LLVYFFGMASS-------------IW------W--------------------
------------------------------------------------------------
-----------------------------------------------------VILSLTW
FLAAGM---------------------------------------KWGNE-AIAG-----
-----------YAQYFH--------LAAWLIPSVKSITA---------------------
-----------------------LALSSVD---------------------GDPVAGI--
------------------------CYV---------------------G-----------
-----NQN----------LNSLRGFVLG--------------------------PLVLYL
LVGTLFLLAGFVSLFRI---------------------RSVIKQ----------------
---GGTKTDK---------LEKLMI--------------RIGIFTL--------------
----LYTV-------------PASIVVA----------------------------CYLY
E--------------QHYRESWEAALT---------------------------------
------------------------------------------CACPGP------------
-----------------------DAGQPRAKPEYWVLMLKYFMCLVVGITSGV-------
----------------W-------------------------------------------
-------------I-WSGKTL-------------ESWRR---------FTSR--------
------------------------------------------CCCSSR------------
------------------------------------------------------------
---------------------------------------------------------RGH
KSGGAMAAGD--------------------------------------------------
------------------------------------------------------------
----------------------------------------------------YAEA----
------------------------------------------------------------
------SAALTGRTGP--------------------------------------------
--------------------------------------PGPTA-----------------
---------AYH--KQV-----SLSHV---------------------------------
------------------------------------------------------------
------------------------------------------------------------
------------------------------------------------------------
--------------------------------
>FZD5_DANRE
---------------------MRKPAD---------------------------------
------------------------------------------------------------
------------------------------------------------------------
------------------------------------------------------------
----------------------EHHFTMETSGMHLVGFWL--------------------
------------------------------------------------------------
------------------------------------------------------------
------------------------------------------------------------
-HVLLLF-----------------------------------------------------
------------------------------------QLSGLGDS----------------
------------------------------------------------------------
------------------------------------------AS----------------
------------------------------------------------------------
------------------------------------------------------------
------------------------------------------------------------
------------------------------------------------------------
------------------------------------------------------------
------------------------------------------------------------
------------------------------------------------------------
-------------KDIVC-----------EPI----------------TVPM-CKGI---
--------------GY--------------------------------------------
-------------------NHTYMP----------NQF---NHD----------------
N-QDEV----------------------------------------------------GL
EVH-QF-----W------PLVR--------------------------------IHCSP-
----DLLF-------------------FLCSMYT---------------------PIC--
--------------LQ----------------------------DY--------------
KKPL--------------------------PPC-------------RSVCERAKRG-CSP
LMIQY------------------------------------------G-F----------
--EWPE----------R------------------------------------------M
----------------------------------SC--EQ--------------------
------------------------------------------------------------
-----------------------------------------------------------L
P---------ML---GDT-----------DRLCM-DRNS---------------------
----------------------SE------------------TTTLSP------------
---------------------PFPK----PTPKG--------------------------
--------TPRHR-----------------------------------------------
ATA----------------------------------KSAPPQK----------------
------------------------------CDRECHCRGPLVPI----KKEAHPLHNRVN
TGSLPN-CALPCHQP-------------YFS-----------------------------
--QDERTFTTF--------------------------WIGLWSVLCFVSTFTTVATFL--
---------------IDMER-------------------------FKYPERPIIF-----
----------------------LAACYLFVSL----------------------------
GYIVRLLAGH--------------------------------------------------
------------------------------------------------------------
----------------ERVACEG-------------------------------------
--TGDQQHI-----------------------------------LYDTTGPALCTLVF--
-------LLIYFFGMASS-------------IW------W--------------------
------------------------------------------------------------
-----------------------------------------------------VVLSFTW
FLAAGM---------------------------------------KWGNE-AIAG-----
-----------YSQYFH--------LAAWLVPSVKSIAV---------------------
-----------------------LALSSVD---------------------GDPVAGI--
------------------------CYV---------------------G-----------
-----NQS----------LEGLRGFVLA--------------------------PLVVYL
FTGSLFLLAGFVSLFRI---------------------RSVIKQ----------------
---GGTKTDK---------LEKLMI--------------RIGLFTV--------------
----LYTV-------------PATIVVA----------------------------CLVY
E--------------QHYRPSWERALA---------------------------------
------------------------------------------CSCPSE------------
------------------------RQRLGMGPDYAVFMLKYFMCLVVGITSGV-------
----------------W-------------------------------------------
-------------I-WSGKTL-------------ESWRR---------FIARY-------
------------------------------------------VPCRTR------------
------------------------------------------------------------
---------------------------------------------------------KPP
VSASSM------------------------------------------------------
------------------------------------------------------------
----------------------------------------------------YSEA----
------------------------------------------------------------
------STALTARAG---------------------------------------------
--------------------------------------TAPTG-----------------
---------TYH--KSA-----PSSHV---------------------------------
------------------------------------------------------------
------------------------------------------------------------
------------------------------------------------------------
--------------------------------
>FZD1_NEMVE
---------------------MH-------------------------------------
------------------------------------------------------------
------------------------------------------------------------
------------------------------------------------------------
-------------------------FKVKSNVWFVIATILL-------------------
------------------------------------------------------------
------------------------------------------------------------
------------------------------------------------------------
-YLRPCL-----------------------------------------------------
------------------------------------------------------------
------------------------------------------------------------
------------------------------------------------------------
------------------------------------------------------------
------------------------------------------------------------
------------------------------------------------------------
------------------------------------------------------------
------------------------------------------------------------
------------------------------------------------------------
------------------------------------------------------------
-------------PLKRC-----------EPV----------------TIPL-CTGL---
--------------QY--------------------------------------------
-------------------NMTIFP----------NTL---KHR----------------
T-QEEA----------------------------------------------------AL
EVH-QF-----F------PLVK--------------------------------VDCSK-
----DLAF-------------------FLCSVYA---------------------PVC--
--------------TV-----------------------------L--------------
ETPL--------------------------PPC-------------RSLCLTVRSG-CEG
LMKRF------------------------------------------G-F----------
--TWPD----------S------------------------------------------L
----------------------------------SC--ER--------------------
------------------------------------------------------------
-----------------------------------------------------------F
P---------KL---G-------------DEICV-GENT---------------------
----------------------TT------------------PTSDQD------------
------------------------------------------------------------
-GGINNNTYPDVD-----------------------------------------------
MSTM--------------------------------------------------------
-------------------------------RYRCPESQKI-------------PNDQYT
FHGEKR-CAATCRN-------------VFFT-----------------------------
--KREREIARM--------------------------WTGIWAILCAVSTLFTILTFL--
---------------IDMRR-------------------------FRYPERPIIF-----
----------------------LSGCYFMVSI----------------------------
AFITGYVAG---------------------------------------------------
------------------------------------------------------------
----------------DKIACNE-PIK---------------------------------
---KGFPKT-----------------------------------LVQGTKHEGCTVIF--
-------MMLYFFSMASS-------------IW------W--------------------
------------------------------------------------------------
-----------------------------------------------------VILTVTW
FLAAGL---------------------------------------KWGQE-AIEA-----
-----------NSQFFH--------LAAWAIPAVKTIAI---------------------
-----------------------LLMTKVD---------------------GDELSGV--
------------------------CYV---------------------G-----------
-----LSD----------VSALRGYVLA--------------------------PLFVYF
IIGATFLLAGFISLFRV---------------------RSVLKD----------------
---DYSKREK---------IEKLMI--------------RIGVFSI--------------
----LYTV-------------PALVVIG----------------------------CLYY
E--------------QSNRELWDNSWIEGW---------------------------KRQ
KKCTEVE-----------------------------TKLKGEVSCP--------------
-----------------------PYPVPLQKPDFMVFMVKYLMFLIVGITSGF-------
----------------W-------------------------------------------
-------------I-WSSKTL-------------NSWRR---------FYRR--------
------------------------------------------FILREK------------
------------------------------------------------------------
---------------------------------------------------------GRP
NTSV--------------------------------------------------------
------------------------------------------------------------
------------------------------------------------------------
------------------------------------------------------------
------------------------------------------------------------
------------------------------------------------------------
------------------------------------------------------------
------------------------------------------------------------
------------------------------------------------------------
------------------------------------------------------------
--------------------------------
>FRIZ_DROME
------------------------------------------------------------
------------------------------------------------------------
------------------------------------------------------------
------------------------------------------------------------
------------------------------------------------------------
------------------------------------------------------------
------------------------------------------------------------
------------------------------------------------------------
------------------------------------------------------------
------------------------------------------------------------
------------------------------------------------------------
------------------------------------------------------------
------------------------------------------------------------
------------------------------------------------------------
------------------------------------------------------------
------------------------------------------------------------
------------------------------------------------------------
------------------------------------------------------------
------------------------------------------------------------
--------------HNRC-----------EPI----------------TISI-CKNI---
--------------PY--------------------------------------------
-------------------NMTIMP----------NLI---GHT----------------
K-QEEA----------------------------------------------------GL
EVH-QF-----A------PLVK--------------------------------IGCSD-
----DLQL-------------------FLCSLYV---------------------PVC--
--------------TI-----------------------------L--------------
ERPI--------------------------PPC-------------RSLCESARV--CEK
LMKTY------------------------------------------N-F----------
--NWPE----------N------------------------------------------L
----------------------------------EC--SK--------------------
------------------------------------------------------------
-----------------------------------------------------------F
P---------VH---GG------------EDLCV-AENT---------------------
----------------------TS------------------SA----------------
------------------------------------------------------------
------------------------------------------------------------
------------------------------------------------------------
------------------------------------------------------------
------------------------------------------------------------
------------------------------------------------------------
------------------------------------------------------------
------------------------------------------------------------
------------------------------------------------------------
------------------------------------------------------------
------------------------------------------------------------
------------------------------------------------------------
------------------------------------------------------------
------------------------------------------------------------
------------------------------------------------------------
------------------------------------------------------------
------------------------------------------------------------
------------------------------------------------------------
------------------------------------------------------------
------------------------------------------------------------
------------------------------------------------------------
------------------------------------------------------------
------------------------------------------------------------
------------------------------------------------------------
------------------------------------------------------------
------------------------------------------------------------
------------------------------------------------------------
------------------------------------------------------------
------------------------------------------------------------
------------------------------------------------------------
------------------------------------------------------------
------------------------------------------------------------
------------------------------------------------------------
------------------------------------------------------------
------------------------------------------------------------
------------------------------------------------------------
------------------------------------------------------------
------------------------------------------------------------
------------------------------------------------------------
------------------------------------------------------------
------------------------------------------------------------
--------------------------------
>FZD7_MUSMU
---------------------MRGP-----------------------------------
------------------------------------------------------------
------------------------------------------------------------
------------------------------------------------------------
------------------------GTAASHSPLGLCALVLA-------------------
------------------------------------------------------------
------------------------------------------------------------
------------------------------------------------------------
-LLCAL------------------------------------------------------
----------------------------PTDTRAQPYHGEKGIS----------------
------------------------------------------------------------
------------------------------------------VP----------------
------------------------------------------------------------
------------------------------------------------------------
------------------------------------------------------------
------------------------------------------------------------
------------------------------------------------------------
------------------------------------------------------------
------------------------------------------------------------
-------------DHGFC-----------QPI----------------SIPL-CTDI---
--------------AY--------------------------------------------
-------------------NQTILP----------NLL---GHT----------------
N-QEDA----------------------------------------------------GL
EVH-QF-----Y------PLVK--------------------------------VQCSP-
----ELRF-------------------FLCSMYA---------------------PVC--
--------------TV-----------------------------L--------------
DQAI--------------------------PPC-------------RSLCERARQG-CEA
LMNKF------------------------------------------G-F----------
--QWPE----------R------------------------------------------L
----------------------------------RC--EN--------------------
------------------------------------------------------------
-----------------------------------------------------------F
P---------VH---GA------------GEICV-GQNT---------------------
----------------------SDGS-------------GGAGG----------------
----------------------------SPTAYPTAPY-----------------LPDPP
FTAMSPSD-GRG------------------------------------------------
------------------------------------------------------------
---------------------------RLSFPFSCPRQLKV------------PPYLGYR
FLGERD-CGAPCEPGRAN-------GLMYFK-----------------------------
--EEERRFARL--------------------------WVGVWSVLCCASTLFTVLTYL--
---------------VDMRR-------------------------FSYPERPIIF-----
----------------------LSGCYFMVAV----------------------------
AHVAGFLLE---------------------------------------------------
------------------------------------------------------------
----------------DRAVCVE-RFS---------------------------------
---DDGYRT-----------------------------------VAQGTKKEGCTILF--
-------MVLYFFGMASS-------------IW------W--------------------
------------------------------------------------------------
-----------------------------------------------------VILSLTW
FLAAGM---------------------------------------KWGHE-AIEA-----
-----------NSQYFH--------LAAWAVPAVKTITI---------------------
-----------------------LAMGQVD---------------------GDLLSGV--
------------------------CYV---------------------G-----------
-----LSS----------VDALRGFVLA--------------------------PLFVYL
FIGTSFLLAGFVSLFRI---------------------RTIMKH----------------
---DGTKTEK---------LEKLMV--------------RIGVFSV--------------
----LYTV-------------PATIVLA----------------------------CYFY
E--------------QAFREHWERTWL--------------------------------L
QTCKSY-----------------------------------AVPCP--------------
-----------------------PGHFSPMSPDFTVFMIKYLMTMIVGITTGF-------
----------------W-------------------------------------------
-------------I-WSGKTL-------------QSWRR---------FYHR--------
------------------------------------------LSHSSK------------
------------------------------------------------------------
------------------------------------------------------------
------------------------------------------------------------
------------------------------------------------------------
--------------------------------------------------------G---
------------------------------------------------------------
------ETAV--------------------------------------------------
------------------------------------------------------------
------------------------------------------------------------
------------------------------------------------------------
------------------------------------------------------------
------------------------------------------------------------
--------------------------------
>FZD1_MUSMU
---------------------MAEEAAPSESRAAG---RLSLELCAEA--LPG---RREE
VGHE------------------------D-------------------------------
------------------------------------------------------------
------------------------------------------------------------
---------------------TASHRRPRADPRRWASGLLL-------------------
------------------------------------------------------------
------------------------------------------------------------
------------------------------------------------------------
-LLWLLEAPLLLGVRAQAAGQVSGPGQQA----------------PPP------------
---------------------------PQPQQSGQQYNGERGIS----------------
------------------------------------------------------------
------------------------------------------IP----------------
------------------------------------------------------------
------------------------------------------------------------
------------------------------------------------------------
------------------------------------------------------------
------------------------------------------------------------
------------------------------------------------------------
------------------------------------------------------------
-------------DHGYC-----------QPI----------------SIPL-CTDI---
--------------AY--------------------------------------------
-------------------NQTIMP----------NLL---GHT----------------
N-QEDA----------------------------------------------------GL
EVH-QF-----Y------PLVK--------------------------------VQCSA-
----ELKF-------------------FLCSMYA---------------------PVC--
--------------TV-----------------------------L--------------
EQAL--------------------------PPC-------------RSLCERARQG-CEA
LMNKF------------------------------------------G-F----------
--QWPD----------T------------------------------------------L
----------------------------------KC--EK--------------------
------------------------------------------------------------
-----------------------------------------------------------F
P---------VH---GA------------GELCV-GQNT---------------------
----------------------SD------------------KGTP--------------
----------------------------TPSLLPEFWT-----------------SNPQH
GGGGYRGGYPGGA-----------------------------------------------
GTVER-------------------------------------------------------
------------------------------GKFSCPRALRV------------PSYLNYH
FLGEKD-CGAPCEPTKVY-------GLMYFG-----------------------------
--PEELRFSRT--------------------------WIGIWSVLCCASTLFTVLTYL--
---------------VDMRR-------------------------FSYPERPIIF-----
----------------------LSGCYTAVAV----------------------------
AYIAGFLLE---------------------------------------------------
------------------------------------------------------------
----------------DRVVCND-KFA---------------------------------
---EDGART-----------------------------------VAQGTKKEGCTILF--
-------MMLYFFSMASS-------------IW------W--------------------
------------------------------------------------------------
-----------------------------------------------------VILSLTW
FLAAGM---------------------------------------KWGHE-AIEA-----
-----------NSQYFH--------LAAWAVPAIKTITI---------------------
-----------------------LALGQVD---------------------GDVLSGV--
------------------------CFV---------------------G-----------
-----LNN----------VDALRGFVLA--------------------------PLFVYL
FIGTSFLLAGFVSLFRI---------------------RTIMKH----------------
---DGTKTEK---------LEKLMV--------------RIGVFSV--------------
----LYTV-------------PATIVIA----------------------------CYFY
E--------------QAFRDQWERSWV--------------------------------A
QSCKSY-----------------------------------AIPCPHLQG---G------
---------------------GGVPPHPPMSPDFTVFMIKYLMTLIVGITSGF-------
----------------W-------------------------------------------
-------------I-WSGKTL-------------NSWRK---------FYTR--------
------------------------------------------LTNSKQ------------
------------------------------------------------------------
------------------------------------------------------------
------------------------------------------------------------
------------------------------------------------------------
--------------------------------------------------------G---
------------------------------------------------------------
------ETTV--------------------------------------------------
------------------------------------------------------------
------------------------------------------------------------
------------------------------------------------------------
------------------------------------------------------------
------------------------------------------------------------
--------------------------------
>FZD2_RATNO
---------------------MR-------------------------------------
------------------------------------------------------------
------------------------------------------------------------
------------------------------------------------------------
--------------------------ARSALPRSALPRLLL-------------------
------------------------------------------------------------
------------------------------------------------------------
------------------------------------------------------------
-PLLLLPA--------------AGPA----------------------------------
-----------------------------------QFHGEKGIS----------------
------------------------------------------------------------
------------------------------------------IP----------------
------------------------------------------------------------
------------------------------------------------------------
------------------------------------------------------------
------------------------------------------------------------
------------------------------------------------------------
------------------------------------------------------------
------------------------------------------------------------
-------------DHGFC-----------QPI----------------SIPL-CTDI---
--------------AY--------------------------------------------
-------------------NQTIMP----------NLL---GHT----------------
N-QEDA----------------------------------------------------GL
EVH-QF-----Y------PLVK--------------------------------VQCSP-
----ELRF-------------------FLCSMYA---------------------PVC--
--------------TV-----------------------------L--------------
EQAI--------------------------PPC-------------RSICERARQG-CEA
LMNKF------------------------------------------G-F----------
--QWPE----------R------------------------------------------L
----------------------------------RC--EH--------------------
------------------------------------------------------------
-----------------------------------------------------------F
P---------RH---GA------------EQICV-GQNH---------------------
----------------------SE------------------DG----------------
----------------------------TPALLTTAPP-----------------SGLQP
GAGGTPGG-PGGG-----------------------------------------------
GAPPRYA-----------------------------------------------------
---------------------------TLEHPFHCPRVLKV------------PSYLSYK
FLGERD-CAAPCEPARPD-------GSMFFS-----------------------------
--HHHTRFARL--------------------------WILTWSVLCCASTFFTVTTSL--
---------------VAMQR-------------------------FRYPERPIIF-----
----------------------LSGCYTMVSV----------------------------
AYIAGFVLQ---------------------------------------------------
------------------------------------------------------------
----------------ERVVCNE-RFS---------------------------------
---EDGYRT-----------------------------------VGQGTKKEGCTILF--
-------MMLYFFSMASS-------------IW------W--------------------
------------------------------------------------------------
-----------------------------------------------------VILSLTW
FLAAGM---------------------------------------KWGHA-AIEA-----
-----------NSQYFH--------LAAWAVPAVKTITI---------------------
-----------------------LAMGQID---------------------GDLLSGV--
------------------------CFV---------------------G-----------
-----LNR----------LDPLRGFVLA--------------------------PLFVYL
FIGTSFLLAGFVSLFRI---------------------RTIMKH----------------
---DGTKTEP---------LERLMV--------------RIGVFSV--------------
----LYTV-------------PATIVIA----------------------------CYFY
E--------------QAFREHWERSWV--------------------------------S
QHCKSL-----------------------------------AIPCP--------------
-----------------------AHYTPRTSPDFTVYMIKYLMTLIVGITSGF-------
----------------W-------------------------------------------
-------------I-WSGKTL-------------HSWRK---------FYTR--------
------------------------------------------LTNSRH------------
------------------------------------------------------------
------------------------------------------------------------
------------------------------------------------------------
------------------------------------------------------------
--------------------------------------------------------G---
------------------------------------------------------------
------ETTV--------------------------------------------------
------------------------------------------------------------
------------------------------------------------------------
------------------------------------------------------------
------------------------------------------------------------
------------------------------------------------------------
--------------------------------
>FZD2_MUSMU
---------------------MR-------------------------------------
------------------------------------------------------------
------------------------------------------------------------
------------------------------------------------------------
--------------------------ARSALPRSALPRLLL-------------------
------------------------------------------------------------
------------------------------------------------------------
------------------------------------------------------------
-PLLLLPA--------------AGPA----------------------------------
-----------------------------------QFHGEKGIS----------------
------------------------------------------------------------
------------------------------------------IP----------------
------------------------------------------------------------
------------------------------------------------------------
------------------------------------------------------------
------------------------------------------------------------
------------------------------------------------------------
------------------------------------------------------------
------------------------------------------------------------
-------------DHGFC-----------QPI----------------SIPL-CTDI---
--------------AY--------------------------------------------
-------------------NQTIMP----------NLL---GHT----------------
N-QEDA----------------------------------------------------GL
EVH-QF-----Y------PLVK--------------------------------VQCSP-
----ELRF-------------------FLCSMYA---------------------PVC--
--------------TV-----------------------------L--------------
EQAI--------------------------PPC-------------RSICERARQG-CEA
LMNKF------------------------------------------G-F----------
--QWPE----------R------------------------------------------L
----------------------------------RC--EH--------------------
------------------------------------------------------------
-----------------------------------------------------------F
P---------RH---GA------------EQICV-GQNH---------------------
----------------------SE------------------DG----------------
----------------------------APALLTTAPP-----------------SGLQP
GAGGTPGG-PGGG-----------------------------------------------
GSPPRYA-----------------------------------------------------
---------------------------TLEHPFHCPRVLKV------------PSYLSYK
FLGERD-CAAPCEPARPD-------GSMFFS-----------------------------
--QEETRFARL--------------------------WILTWSVLCCASTFFTVTTYL--
---------------VDMQR-------------------------FRYPERPIIF-----
----------------------LSGCYTMVSV----------------------------
AYIAGFVLQ---------------------------------------------------
------------------------------------------------------------
----------------ERVVCNE-RFS---------------------------------
---EDGYRT-----------------------------------VVQGTKKEGCTILF--
-------MMLYFFSMASS-------------IW------W--------------------
------------------------------------------------------------
-----------------------------------------------------VILSLTW
FLAAGM---------------------------------------KWGHE-AIEA-----
-----------NSQYFH--------LAAWAVPAVKTITI---------------------
-----------------------LAMGQID---------------------GDLLSGV--
------------------------CFV---------------------G-----------
-----LNS----------LDPLRGFVLA--------------------------PLFVYL
FIGTSFLLAGFVSLFRI---------------------RTIMKH----------------
---DGTKTEK---------LERLMV--------------RIGVFSV--------------
----LYTV-------------PATIVIA----------------------------CYFY
E--------------QAFREHWERSWV--------------------------------S
QHCKSL-----------------------------------AIPCP--------------
-----------------------AHYTPRMSPDFTVYMIKYLMTLIVGITSGF-------
----------------W-------------------------------------------
-------------I-WSGKTL-------------HSWRK---------FYTR--------
------------------------------------------LTNSRH------------
------------------------------------------------------------
------------------------------------------------------------
------------------------------------------------------------
------------------------------------------------------------
--------------------------------------------------------G---
------------------------------------------------------------
------ETTV--------------------------------------------------
------------------------------------------------------------
------------------------------------------------------------
------------------------------------------------------------
------------------------------------------------------------
------------------------------------------------------------
--------------------------------
>FZD9_NEMVE
------------------------------------------------------------
------------------------------------------------------------
------------------------------------------------------------
------------------------------------------------------------
-----------------------------MGAKRLALILLL-------------------
------------------------------------------------------------
------------------------------------------------------------
------------------------------------------------------------
-FITVSA-----------------------------------------------------
------------------------------------MVYGQRSE----------------
------------------------------------------------------------
------------------------------------------VP----------------
------------------------------------------------------------
------------------------------------------------------------
------------------------------------------------------------
------------------------------------------------------------
------------------------------------------------------------
------------------------------------------------------------
------------------------------------------------------------
--------------NSKC-----------TPI----------------TIPL-CMGI---
--------------GY--------------------------------------------
-------------------NATRFP----------NFL---AQE----------------
S-QEEA----------------------------------------------------AK
RIH-EF-----K------PLIA--------------------------------VNCAP-
----LLRF-------------------FLCSVFV---------------------PMC--
--------------TK----------------------------EV--------------
NVPI--------------------------YAC-------------RSMCESARDG-CSP
MMQRF------------------------------------------G-F----------
--NWPD----------T------------------------------------------L
----------------------------------DC--DR--------------------
------------------------------------------------------------
-----------------------------------------------------------L
P---------KK---GDPQ-----AKSDPTKLCM-A------------------------
------------------------------------------------------------
----------------------------APNIKQTAP--------------------LNE
SDIWS-------------------------------------------------------
------------------------------------------------------------
--N-------------FESL---G-PEFKKINNTGPLRYKYTYV----EKYD--------
-----Q-CVPQCKS------------DLMFS-----------------------------
--SNNKRFANV--------------------------WISVWSVLCFISTAVTVLTFV--
---------------IDTSR-------------------------FKYPERPIIF-----
----------------------LSLCYNLYSL----------------------------
GYIVRVTAGR--------------------------------------------------
------------------------------------------------------------
----------------NEVICDE-TES---------------------------------
----FVIRA-----------------------------------GMNIADHACCSVVF--
-------LLLYYFGMASA-------------VW------W--------------------
------------------------------------------------------------
-----------------------------------------------------VVLTFAW
FLAAGR---------------------------------------KWGQE-AIER-----
-----------KATYFH--------AVAWTVPAIQTIMA---------------------
-----------------------LIMRKVD---------------------ADELTGL--
------------------------CYV---------------------G-----------
-----NMD----------YENLANYVLT--------------------------PLCLYL
LVGTFFLLAGFVSLFRI---------------------RTVLKN----------------
---KETNTDK---------LEKLIV--------------RIGVFSV--------------
----LYTI-------------PVSAVIA----------------------------CSFY
E--------------YNNMDVWKVRAP---------------------------------
---------------------------------------FNTYICRGDQACLE-------
----------------------------NYGPSIEVFIVKYFMLLIIGITSNM-------
----------------W-------------------------------------------
-------------I-WSTKTF-------------KSWRK---------FYSK--------
------------------------------------------RKGGEA------------
------------------------------------------------------------
---------------------------------------------------------KKK
VDYSAGSAPPKNSL-----------------------------------QVHMPPPSVQ-
--------------------------PVYHHTSA--------------------------
----------------------------------------------------FAPI----
------------------------------------------------------------
------APSPATRSVG--------------------------------------------
--------------------------------------SSPAPNS---------------
--------LTYS--K--NSGLNPMVTV---------------------------------
------------------------------------------------------------
------------------------------------------------------------
------------------------------------------------------------
--------------------------------
>FZD4_DROME
------------------------------------------------------------
------------------------------------------------------------
------------------------------------------------------------
------------------------------------------------------------
------------------------------------------------------------
------------------------------------------------------------
------------------------------------------------------------
------------------------------------------------------------
------------------------------------------------------------
------------------------------------------------------------
------------------------------------------------------------
------------------------------------------------------------
------------------------------------------------------------
------------------------------------------------------------
------------------------------------------------------------
------------------------------------------------------------
------------------------------------------------------------
------------------------------------------------------------
------------------------------------------------------------
--------------FRQC-----------ETI----------------RIEM-CRKI---
--------------GY--------------------------------------------
-------------------NETSMP----------NLV---GNE----------------
M-QTDV----------------------------------------------------EY
TLQ-TF-----A------PLIE--------------------------------YDCSS-
----QLKL-------------------FLCAAYV---------------------PMC--
--------------TP----------------------------KAP-------------
VHAI--------------------------GPC-------------RSLCESVRIR-CHP
VLQGF------------------------------------------G-F----------
--PWPP----------A------------------------------------------L
----------------------------------DC--DK--------------------
------------------------------------------------------------
-----------------------------------------------------------F
P---------RE---NNH-----------ETMCM-E------------------------
------------------------------------------------------------
----------------------------GPGE----------------------------
------------------------------------------------------------
------------------------------------------------------------
------------------------------------------------------------
------------------------------------------------------------
------------------------------------------------------------
---------------------------------------------LHQPQQ---------
------------------------------------------------------------
------------------------------------------------------------
------------------------------------------------------------
------------------------------------------------------------
------------------------------------------------------------
------------------------------------------------------------
------------------------------------------------------------
------------------------------------------------------------
------------------------------------------------------------
------------------------------------------------------------
------------------------------------------------------------
------------------------------------------------------------
-----EQD----------------------------------------------------
------------------------------------------------------------
------------------------------------------------------------
----LYGL-------------PGQ------------------------------------
------------------------------------------------------------
------------------------------------------------------------
-----------------------------------------------GIPGGL-------
------------------------------------------------------------
------------------------------------------------------------
------------------------------------------------------------
------------------------------------------------------------
------------------------------------------------------------
------------------------------------------------------------
------------------------------------------------------------
------------------------------------------------------------
------------------------------------------------------------
------------------------------------------------------------
------------------------------------------------------------
------------GGK---------------------------------------------
------------------------------------------------------------
------------------------------------------------------------
------------------------------------------------------------
--------------------------------
>FZD4_MUSMU
---------------------MAWPGT---------------------------------
------------------------------------------------------------
------------------------------------------------------------
------------------------------------------------------------
----------------------GPSSRGAPGGVGLRLGLLLQ------------------
------------------------------------------------------------
------------------------------------------------------------
------------------------------------------------------------
-LLLLLR-----------------------------------------------------
------------------------------------PTLGFGDE----------------
------------------------------------------------------------
------------------------------------------------------------
------------------------------------------------------------
------------------------------------------------------------
------------------------------------------------------------
------------------------------------------------------------
------------------------------------------------------------
------------------------------------------------------------
------------------------------------------------------------
-------------EERRC-----------DPI----------------RIAM-CQNL---
--------------GY--------------------------------------------
-------------------NVTKMP----------NLV---GHE----------------
L-QTDA----------------------------------------------------EL
QLT-TF-----T------PLIQ--------------------------------YGCSS-
----QLQF-------------------FLCSVYV---------------------PMC--
--------------TE----------------------------KI--------------
NIPI--------------------------GPC-------------GGMCLSVKRR-CEP
VLREF------------------------------------------G-F----------
--AWPD----------T------------------------------------------L
----------------------------------NC--SK--------------------
------------------------------------------------------------
-----------------------------------------------------------F
P---------PQ---NDH-----------NHMCM-E------------------------
------------------------------------------------------------
----------------------------GPGDEEVP------------------------
--------LPHKT-----------------------------------------------
-----------------------------------------P----------------IQ
PGE--------------------------ECHSVGSNSDQYIWV----KRSL--------
-----N-CVLKCGYDA-----------GLYS-----------------------------
--RSAKEFTDI--------------------------WMAVWASLCFISTTFTVLTFL--
---------------IDSSR-------------------------FSYPERPIIF-----
----------------------LSMCYNIYSI----------------------------
AYIVRLTVGR--------------------------------------------------
------------------------------------------------------------
----------------ERISCDF-EEA---------------------------------
----AEPVL-----------------------------------IQEGLKNTGCAIIF--
-------LLMYFFGMASS-------------IW------W--------------------
------------------------------------------------------------
-----------------------------------------------------VILTLTW
FLAAGL---------------------------------------KWGHE-AIEM-----
-----------HSSYFH--------IAAWAIPAVKTIVI---------------------
-----------------------LIMRLVD---------------------ADELTGL--
------------------------CYV---------------------G-----------
-----NQN----------LDALTGFVVA--------------------------PLFTYL
VIGTLFIAAGLVALFKI---------------------RSNLQK----------------
---DGTKTDK---------LERLMV--------------KIGVFSV--------------
----LYTV-------------PATCVIA----------------------------CYFY
E-----------------ISNWALFRY---------------------------------
------------------------------------------------------------
---------------------------SADDSNMAVEMLKIFMSLLVGITSGM-------
----------------W-------------------------------------------
-------------I-WSAKTL-------------HTWQK---------CSNR--------
------------------------------------------LVNSGK------------
------------------------------------------------------------
--------------------------------------------------------VKRE
KRGNGWVKPGKGN-----------------------------------------------
------------------------------------------------------------
------------------------------------------------------------
------------------------------------------------------------
------ETVV--------------------------------------------------
------------------------------------------------------------
------------------------------------------------------------
------------------------------------------------------------
------------------------------------------------------------
------------------------------------------------------------
--------------------------------
>FZD4_CRAGI
---------------------MEFRDK---------------------------------
------------------------------------------------------------
------------------------------------------------------------
------------------------------------------------------------
---------------------------------------LL-------------------
------------------------------------------------------------
------------------------------------------------------------
------------------------------------------------------------
-YITVLVCLF--------------------------------------------------
-----------------------------------VLTPSKGTE----------------
------------------------------------------------------------
------------------------------------------------------------
------------------------------------------------------------
------------------------------------------------------------
------------------------------------------------------------
------------------------------------------------------------
------------------------------------------------------------
------------------------------------------------------------
------------------------------------------------------------
-------------IVRKC-----------DPI----------------RIEM-CKGL---
--------------GY--------------------------------------------
-------------------NVTGMP----------NLV---GHD----------------
L-QQDA----------------------------------------------------EL
QLQ-TF-----T------PLIQ--------------------------------YGCSQ-
----QLKF-------------------FLCSVYV---------------------PMC--
--------------TE----------------------------KV--------------
MEPI--------------------------GPC-------------RPMCLSVQRR-CQP
VLHEF------------------------------------------G-F----------
--PWPV----------A------------------------------------------L
----------------------------------NC--SK--------------------
------------------------------------------------------------
-----------------------------------------------------------F
P---------PK---NDQ-----------HHMCM-D------------------------
------------------------------------------------------------
----------------------------GPGESAVEDNV---------------------
-------RKPTFR-----------------------------------------------
-----------------------------------------PPVHKK----------EHQ
CGE-------------FRHY------------------HMYTYI----NRTG--------
-----R-CALKCNENA------------AFT-----------------------------
--TEDKYFADI--------------------------WMSIWSGLCFVSTLLTILTFV--
---------------IDSQR-------------------------FKYPERPIIF-----
----------------------LSMCYNIYSI----------------------------
AYIVRLIAGR--------------------------------------------------
------------------------------------------------------------
----------------ESIACDR-DTA---------------------------------
---SKTSIL-----------------------------------IQEGLENTDCAIVF--
-------LLLYYFGSAAA-------------LW------W--------------------
------------------------------------------------------------
-----------------------------------------------------VILTLTW
FLSAGL---------------------------------------KWTHE-AIQL-----
-----------HSSYFH--------LAAWALPAIETIII---------------------
-----------------------LVMREVD---------------------ADELTGI--
------------------------CYV---------------------G-----------
-----NQN----------TQTLLGFSVA--------------------------PSLVYL
VVGVAFLIAGFIALLRV---------------------QSQDRV----------------
---NGVKSAK---------IENLMI--------------RVGIFSL--------------
----LYTI-------------PAAIVIA----------------------------CLLY
E--------------YASRDSWYLRDT---------------------------------
------------------------------------------------------------
---------------------------IHSEPKMEIFMLKVFMTLVVGITSGM-------
----------------W-------------------------------------------
-------------I-WSSKTI-------------NSWRN---------FAVK--------
------------------------------------------LTFQNS------------
------------------------------------------------------------
---------------------------------------------------------KRE
VRKTIEYGVPTHQS-----------------------------------HQYHPVPVKHV
------------------------------------------------------------
------------------------------------------------------------
------------------------------------------------------------
------SRVVRNEKSK--------------------------------------------
------------------------------------------------------------
----------------------PKRTKTDGQIV---------------------------
------------------------------------------------------------
------------------------------------------------------------
----------------------------------------------------V-------
--------------------------------
>SFRP3_MUSMU
------------------------------------------------------------
------------------------------------------------------------
------------------------------------------------------------
------------------------------------------------------------
------------------------------------------------------------
------------------------------------------------------------
------------------------------------------------------------
------------------------------------------------------------
------------------------------------------------------------
------------------------------------------------------------
------------------------------------------------------------
------------------------------------------------------------
------------------------------------------------------------
------------------------------------------------------------
------------------------------------------------------------
------------------------------------------------------------
------------------------------------------------------------
------------------------------------------------------------
------------------------------------------------------------
--------------AAAC-----------EPV----------------RIPL-CKSL---
--------------PW--------------------------------------------
-------------------NMTKMP----------NHL---HHS----------------
T-QANA----------------------------------------------------IL
AME-QF-----E------GLLG--------------------------------THCSP-
----DLLF-------------------FLCAMYA---------------------PIC--
--------------TI----------------------------DFQ-------------
HEPI--------------------------KPC-------------KSVCERARQG-CEP
ILIKY------------------------------------------R-H----------
--SWPE----------S------------------------------------------L
----------------------------------AC--DE--------------------
------------------------------------------------------------
-----------------------------------------------------------L
P---------VY---D-------------RGVCI-SPEA---------------------
----------------------IV------------------TA----------------
------------------------------------------------------------
------------------------------------------------------------
------------------------------------------------------------
------------------------------------------------------------
------------------------------------------------------------
------------------------------------------------------------
------------------------------------------------------------
------------------------------------------------------------
------------------------------------------------------------
------------------------------------------------------------
------------------------------------------------------------
------------------------------------------------------------
------------------------------------------------------------
------------------------------------------------------------
------------------------------------------------------------
------------------------------------------------------------
------------------------------------------------------------
------------------------------------------------------------
------------------------------------------------------------
------------------------------------------------------------
------------------------------------------------------------
------------------------------------------------------------
------------------------------------------------------------
------------------------------------------------------------
------------------------------------------------------------
------------------------------------------------------------
------------------------------------------------------------
------------------------------------------------------------
------------------------------------------------------------
------------------------------------------------------------
------------------------------------------------------------
------------------------------------------------------------
------------------------------------------------------------
------------------------------------------------------------
------------------------------------------------------------
------------------------------------------------------------
------------------------------------------------------------
------------------------------------------------------------
------------------------------------------------------------
------------------------------------------------------------
------------------------------------------------------------
--------------------------------
>SFRP3_DANRE
---------------------MQ-----NMF-----------------------------
------------------------------------------------------------
------------------------------------------------------------
------------------------------------------------------------
--------------------------------------SYE-------------------
------------------------------------------------------------
------------------------------------------------------------
------------------------------------------------------------
-MFICVL-----------------------------------------------------
------------------------------------AFACL-LEI---------------
------------------------------------------------------------
----------------------------------------PRGT----------------
------------------------------------------------------------
------------------------------------------------------------
------------------------------------------------------------
------------------------------------------------------------
------------------------------------------------------------
------------------------------------------------------------
------------------------------------------------------------
-------------GAASC-----------EPI----------------RIPM-CKSM---
--------------PW--------------------------------------------
-------------------NMTKMP----------NHL---HHS----------------
T-QANA----------------------------------------------------VL
AIE-QF-----E------GLLG--------------------------------TQCSA-
----DLLF-------------------FLCAMYA---------------------PIC--
--------------TI----------------------------DFQ-------------
HDPI--------------------------KPC-------------KSVCERAKCG-CEP
VMKRY------------------------------------------N-H----------
--TWPE----------S------------------------------------------L
----------------------------------AC--EE--------------------
------------------------------------------------------------
-----------------------------------------------------------L
P---------VY---D-------------RGVCI-SPEA---------------------
----------------------IV------------------KAEGPD------------
------------------NSYYQDPAKCNPE-----------------------------
-------GNPDFP-----------------------------------------------
MD----------------------------------------------------------
-----------------------------------------------------SHNTNCK
G-ANDR-CKCKSVKFN----------QKTYS-----------------------------
--KNNYNYV---------------------------------------------------
------------------------------------------------------------
------------------------------------------------------------
------------------------------------------------------------
------------------------------------------------------------
------------------------------------------------------------
----IRARVK---------------------------------EI-RIRNHDLSAI----
------------------------------------------------------------
------------------------------------------------------------
------------------------------------------------------------
------------------------------------------------------------
---------------------------------VEVKEV---------------------
-----------------------LKSSLVN---------------------IP-RDTV--
------------------------TLY---------------------Y-----------
-----NSG-----------------CLC--------------------------P---PL
TANDEYIIMGY-------------------------------------------------
---ENEERSR---------L----------------------------------------
---------------------------------------------------------LLI
D--------------RSIAQKWKEKIG------------------------------RKV
KR----------------------------------------------------------
------------------------------------------------------------
------------------------------------------------------------
---------------WDQ------------------------------------------
--------------------------------------------AANG------------
------------------------------------------------------------
---------------------------------------------------------RRT
KWNHH-------------------------------------------------------
------------------------------------------------------------
------------------------------------------------------------
------------------------------------------------------------
------------------------------------------------------------
------------------------------------------------------------
------------------------------------------------------------
------------------------------------------------------------
------------------------------------------------------------
------------------------------------------------------------
--------------------------------
>SFRP4_MUSMU
------------------------------------------------------------
------------------------------------------------------------
------------------------------------------------------------
------------------------------------------------------------
------------------------------------------------------------
------------------------------------------------------------
------------------------------------------------------------
------------------------------------------------------------
-MLRSIL-----------------------------------------------------
------------------------------------VALCLWLRL---------------
------------------------------------------------------------
----------------------------------------ALGV----------------
------------------------------------------------------------
------------------------------------------------------------
------------------------------------------------------------
------------------------------------------------------------
------------------------------------------------------------
------------------------------------------------------------
------------------------------------------------------------
-------------RGAPC-----------EAV----------------RIPM-CRHM---
--------------PW--------------------------------------------
-------------------NITRMP----------NHL---HHS----------------
T-QENA----------------------------------------------------IL
AIE-QY-----E------ELVD--------------------------------VNCSS-
----VLRF-------------------FLCAMYA---------------------PIC--
--------------TL----------------------------EFL-------------
HDPI--------------------------KPC-------------KSVCQRARDD-CEP
LMKMY------------------------------------------N-H----------
--SWPE----------S------------------------------------------L
----------------------------------AC--DE--------------------
------------------------------------------------------------
-----------------------------------------------------------L
P---------VY---D-------------RGVCI-SPEA---------------------
----------------------IV------------------TD-LPE------------
------------------DVKWIDI-----------------------------------
--------TPDMM-----------------------------------------------
VQE--------------------------------------R------------------
-----------------------------------------------------SFDADCK
RLSPDR-CKCKKVKPT----------LATYL-----------------------------
--SKNYSYV---------------------------------------------------
------------------------------------------------------------
------------------------------------------------------------
------------------------------------------------------------
------------------------------------------------------------
------------------------------------------------------------
----IHAKIK---------------------------------AVQRSGCNEVTTV----
------------------------------------------------------------
------------------------------------------------------------
------------------------------------------------------------
------------------------------------------------------------
---------------------------------VDVKEI---------------------
-----------------------FK-SLSP---------------------IP-RTQV--
------------------------PLI---------------------T-----------
-----NSS-----------------CQC--------------------------P---HI
LPHQDVLIMCY-------------------------------------------------
-----EWRSR---------M----------------------------------------
---------------------------------------------------------MLL
E--------------NCLVEKWRDQLS------------------------------RRS
IQ----------------------------------------------------------
------------------------------------------------------------
------------------------------------------------------------
---------------WEERLQ-------------EQQRT---------IQDKK-------
------------------------------------------QIASRT------------
------------------------------------------------------------
---------------------------------------------------------SRT
SRSNPPKSKGRPP-----------------------------------------------
------------------------------------------------------------
----------------------------------------------------APKP----
------------------------------------------------------------
------ASPKKNIKAR--------------------------------------------
--------------------------------------SAPK------------------
------------------KSNLKKSAS---------------------------------
------------------------------------------------------------
------------------------------------------------------------
------------------------------------------------------------
--------------------------------
>SFRP3_CRAGI
---------------------MKLKRDFGLW-----------------------------
------------------------------------------------------------
------------------------------------------------------------
------------------------------------------------------------
--------------------------------------EMC-------------------
------------------------------------------------------------
------------------------------------------------------------
------------------------------------------------------------
-FLSVVT-----------------------------------------------------
------------------------------------PSMCFNLN----------------
------------------------------------------------------------
------------------------------------------SR----------------
------------------------------------------------------------
------------------------------------------------------------
------------------------------------------------------------
------------------------------------------------------------
------------------------------------------------------------
------------------------------------------------------------
------------------------------------------------------------
-------------SGDTC-----------EPI----------------DIPL-CKHM---
--------------PY--------------------------------------------
-------------------NMTRMP----------NLL---HHS----------------
S-QENA----------------------------------------------------NL
AIE-QF-----H------QLIE--------------------------------QNCSD-
----VLQF-------------------FLCAMYA---------------------PIC--
--------------TV----------------------------NFQ-------------
HEPI--------------------------PPC-------------RSVCERARAG-CER
IVNFH------------------------------------------N-V----------
--SWPD----------Y------------------------------------------L
----------------------------------DC--SR--------------------
------------------------------------------------------------
-----------------------------------------------------------L
P---------RY---D-------------RGVCV-SPEA---------------------
----------------------IV------------------TSTKKI------------
------------------TSNDTGNKPFYPK-----------------------------
-------LNPEPK-----------------------------------------------
NQR--------------------------------------P------------------
-----------------------------------------------------PTDVGSK
VCN----CNPKVSKPK----------RKRFK-----------------------------
--KGKFHFA---------------------------------------------------
------------------------------------------------------------
------------------------------------------------------------
------------------------------------------------------------
------------------------------------------------------------
------------------------------------------------------------
----IQGRI-----------------------------------LQQGIINNANTVT---
------------------------------------------------------------
------------------------------------------------------------
------------------------------------------------------------
------------------------------------------------------------
--------------------------------RVEVLKV---------------------
-----------------------LKESKVQ---------------------VKVNATV--
------------------------DLW---------------------T-----------
-----NST-----------------CVC--------------------------P---RL
IRNRTYLLIGY-------------------------------------------------
---EDAVTQR---------L----------------------------------------
---------------------------------------------------------LFL
D--------------NCLAAKWKKKWV------------------------------KRL
KN----------------------------------------------------------
------------------------------------------------------------
------------------------------------------------------------
---------------WDKKKG-------------KKCRN---------PKSK--------
--------------------------------------------RCRK------------
------------------------------------------------------------
---------------------------------------------------------GRK
RNKKSRKGKGKNS-----------------------------------------------
------------------------------------------------------------
------------------------------------------------------------
------------------------------------------------------------
------------------------------------------------------------
------------------------------------------------------------
------------------------------------------------------------
------------------------------------------------------------
------------------------------------------------------------
------------------------------------------------------------
--------------------------------
>SFRP4_CRAGI
------------------------------------------------------------
------------------------------------------------------------
------------------------------------------------------------
------------------------------------------------------------
---------------------------------------MC-------------------
------------------------------------------------------------
------------------------------------------------------------
------------------------------------------------------------
-FLSVVT-----------------------------------------------------
------------------------------------PSMCFNLN----------------
------------------------------------------------------------
------------------------------------------SR----------------
------------------------------------------------------------
------------------------------------------------------------
------------------------------------------------------------
------------------------------------------------------------
------------------------------------------------------------
------------------------------------------------------------
------------------------------------------------------------
-------------SGDTC-----------EPI----------------DIPL-CKHM---
--------------PY--------------------------------------------
-------------------NMTRMP----------NLL---HHS----------------
S-QENA----------------------------------------------------NL
AIE-QF-----H------QLIE--------------------------------QNCSD-
----VLQF-------------------FLCAMYA---------------------PIC--
--------------TV----------------------------NFQ-------------
HEPI--------------------------PPC-------------RSVCERARAG-CER
IVNFH------------------------------------------N-V----------
--SWPD----------Y------------------------------------------L
----------------------------------DC--SR--------------------
------------------------------------------------------------
-----------------------------------------------------------L
P---------RY---D-------------RGVCV-SPEA---------------------
----------------------IV------------------TSTKKI------------
------------------TSNDTGNKPFYPK-----------------------------
-------LNPEPK-----------------------------------------------
NQR--------------------------------------P------------------
-----------------------------------------------------PTDVGSK
VCN----CNPKVSKPK----------RKRFK-----------------------------
--KGKFHFA---------------------------------------------------
------------------------------------------------------------
------------------------------------------------------------
------------------------------------------------------------
------------------------------------------------------------
------------------------------------------------------------
----IQGRI-----------------------------------LQQGIINNANTVT---
------------------------------------------------------------
------------------------------------------------------------
------------------------------------------------------------
------------------------------------------------------------
--------------------------------RVEVLKV---------------------
-----------------------LKESKVQ---------------------VKVNATV--
------------------------DLW---------------------T-----------
-----NSTKQI------TLTEVFSLKFN--------------------------P---RF
GVHQGY------------------------------------------------------
------TTAR---------L----------------------------------------
---------------------------------------------------------ALN
G--------------N---PYFQKLSM------------------------------PRL
------------------------------------------------------------
------------------------------------------------------------
------------------------------------------------------------
--------------------A-------------KGC-----------------------
---------------------------------------------CPK------------
------------------------------------------------------------
---------------------------------------------------------FDK
SSSV--------------------------------------------------------
------------------------------------------------------------
------------------------------------------------------------
------------------------------------------------------------
------------------------------------------------------------
------------------------------------------------------------
------------------------------------------------------------
------------------------------------------------------------
------------------------------------------------------------
------------------------------------------------------------
--------------------------------
>CORCA_47631
------------------------------------------------------------
------------------------------------------------------------
------------------------------------------------------------
------------------------------------------------------------
------------------------------------------------------------
------------------------------------------------------------
------------------------------------------------------------
------------------------------------------------------------
------------------------------------------------------------
------------------------------------------------------------
------------------------------------------------------------
------------------------------------------------------------
------------------------------------------------------------
------------------------------------------------------------
------------------------------------------------------------
------------------------------------------------------------
------------------------------------------------------------
------------------------------------------------------------
------------------------------------------------------------
-------------------------------IF-----------------------L---
--------------PY--------------------------------------------
-------------------NYTTFP----------NLL---NHR----------------
R-PQDA----------------------------------------------------ES
DFS-LF-----L------PLLK--------------------------------YKCSD-
----LIAF-------------------FLCTMYS---------------------PYC--
--------------DE----------------------------KS--------------
KIFL--------------------------PPC-------------REICEQSKHD-CDP
TLQSL------------------------------------------N-F----------
--GWPS----------V------------------------------------------F
----------------------------------DC--AR--------------------
------------------------------------------------------------
-----------------------------------------------------------L
P---------RY---GQE---------DPEDLC---------------------------
------------------------------------------------------------
------------------------------------------------------------
------------------------------------------------------------
------------------------------------------------------------
------------------------------------------------------------
------------------------------------------------------------
------------------------------------------------------------
------------------------------------------------------------
------------------------------------------------------------
------------------------------------------------------------
------------------------------------------------------------
------------------------------------------------------------
------------------------------------------------------------
------------------------------------------------------------
------------------------------------------------------------
------------------------------------------------------------
------------------------------------------------------------
------------------------------------------------------------
------------------------------------------------------------
------------------------------------------------------------
------------------------------------------------------------
------------------------------------------------------------
------------------------------------------------------------
------------------------------------------------------------
------------------------------------------------------------
------------------------------------------------------------
------------------------------------------------------------
------------------------------------------------------------
------------------------------------------------------------
------------------------------------------------------------
------------------------------------------------------------
------------------------------------------------------------
------------------------------------------------------------
------------------------------------------------------------
------------------------------------------------------------
------------------------------------------------------------
------------------------------------------------------------
------------------------------------------------------------
------------------------------------------------------------
------------------------------------------------------------
------------------------------------------------------------
------------------------------------------------------------
--------------------------------
>CORCA_9586
------------------------------------------------------------
------------------------------------------------------------
------------------------------------------------------------
------------------------------------------------------------
------------------------------------------------------------
------------------------------------------------------------
------------------------------------------------------------
------------------------------------------------------------
------------------------------------------------------------
------------------------------------------------------------
------------------------------------------------------------
------------------------------------------------------------
------------------------------------------------------------
------------------------------------------------------------
------------------------------------------------------------
------------------------------------------------------------
------------------------------------------------------------
------------------------------------------------------------
------------------------------------------------------------
------------------------------------------------------------
------------------------------------------------------------
------------------------P----------NFV---GHS----------------
S-QKEA----------------------------------------------------SR
LFG-HF-----V------QLIE--------------------------------RNCSS-
----YLSF-------------------FMCAVHA---------------------PVC--
--------------FKR--------------------------GDF--------------
ELVL--------------------------KPC-------------RNVCESARAG-CDS
VMRQF------------------------------------------ANV----------
--RWDD----------SY------DG--------------------------------RL
----------------------------------NC--NN--------------------
------------------------------------------------------------
-----------------------------------------------------------F
P----------------------------D------------------------------
------------------------------------------------------------
------------------------------------------------------------
------------------------------------------------------------
------------------------------------------------------------
------------------------------------------------------------
------------------------------------------------------------
------------------------------------------------------------
------------------------------------------------------------
------------------------------------------------------------
------------------------------------------------------------
------------------------------------------------------------
------------------------------------------------------------
------------------------------------------------------------
------------------------------------------------------------
------------------------------------------------------------
------------------------------------------------------------
------------------------------------------------------------
------------------------------------------------------------
------------------------------------------------------------
------------------------------------------------------------
------------------------------------------------------------
------------------------------------------------------------
------------------------------------------------------------
------------------------------------------------------------
------------------------------------------------------------
------------------------------------------------------------
------------------------------------------------------------
------------------------------------------------------------
------------------------------------------------------------
------------------------------------------------------------
------------------------------------------------------------
------------------------------------------------------------
------------------------------------------------------------
------------------------------------------------------------
------------------------------------------------------------
------------------------------------------------------------
------------------------------------------------------------
------------------------------------------------------------
------------------------------------------------------------
------------------------------------------------------------
------------------------------------------------------------
------------------------------------------------------------
--------------------------------
>HALTU_50080
------------------------------------------------------------
------------------------------------------------------------
------------------------------------------------------------
------------------------------------------------------------
---------------------------MATRERRWLIQWII-------------------
------------------------------------------------------------
------------------------------------------------------------
------------------------------------------------------------
-LIACNYC----------------SYCFN-------------------------------
------------------------------------------------------------
------------------------------------------------------------
-----------------------------------------TVI----------------
------------------------------------------------------------
------------------------------------------------------------
------------------------------------------------------------
------------------------------------------------------------
------------------------------------------------------------
------------------------------------------------------------
------------------------------------------------------------
-------------QTGEC-----------QTID---------------DAAF-CSHV---
---------------W--------------------------------------------
-------------------NETFLP----------NVR---EHN----------------
S-QEEA----------------------------------------------------LT
ELD-DF-----L------PLIK--------------------------------TRCSN-
----AIVH-------------------FLCSVYM---------------------PHC--
--------------SST--------------------------GIVSG----------Q-
IIVL--------------------------SPC-------------RRVCEYARMG-CEP
VLALY------------------------------------------G-F----------
--SWPD----------H------------------------------------------L
----------------------------------MC--DS--------------------
------------------------------------------------------------
-----------------------------------------------------------F
P---------------------------LNQPCL-NISD---------------------
----------------------FS------------------SIRIPSILL---------
------------------PSQPQPSVLAAPQTSTSTMH----------------------
-------QYPAVT-----------------------------------------------
STSA--------------------------------------------------------
------------------------------------------------------------
--------------------------TQSMN-----------------------------
--IPTQTISRS--------------------------TTTIKSYLSAAVTTYS-------
----------------QIKE-------------------------SSTPTATITP-----
----------------------TQYYHVIVS-----------------------------
STISSNIHSR--------------------------------------------------
------------------------------------------------------------
----------------TGIAPNQ-QVTQYH------------------------------
--------------------------------------------SDGNITPSSSYSMFNE
AD----MMTVVSASVLDD-------------YW------E--------------------
------------------------------------------------------------
-----------------------------------------------------SIRSMDF
MTTMEY--------------------------------------SKDGHH-STSS-----
-----------TTVIIH--------------PTRTSMTPSY-------------------
-----------------------LPTTITHAQPSP-------------------------
-----------------------ATET---------------------P-----------
-----NAK----------ETNSARSTTS--------------------------SYLYTI
LIGVFVLIAVLIPV----------------------------------------------
------------------------------------------------------------
------------------------------------------------------------
------------------------------------------------------------
------------------------------------------------------------
------------------------------------------------------------
------------------------------------------------------------
------------------------------------------------------------
------------------------------------------------------------
------------------------------------------------------------
------------------------------------------------------------
------------------------------------------------------------
------------------------------------------------------------
------------------------------------------------------------
------------------------------------------------------------
------------------------------------------------------------
------------------------------------------------------------
------------------------------------------------------------
------------------------------------------------------------
------------------------------------------------------------
------------------------------------------------------------
--------------------------------
>FZD6_MUSMU
------------------------------------------------------------
------------------------------------------------------------
------------------------------------------------------------
------------------------------------------------------------
----------------------------MERSPFLLACILL-------------------
------------------------------------------------------------
------------------------------------------------------------
------------------------------------------------------------
-PLVRGH-----------------------------------------------------
------------------------------------------------------------
------------------------------------------------------------
------------------------------------------------------------
------------------------------------------------------------
------------------------------------------------------------
------------------------------------------------------------
------------------------------------------------------------
------------------------------------------------------------
------------------------------------------------------------
------------------------------------------------------------
-------------SLFTC-----------EPI----------------TVPR-CMKM---
--------------TY--------------------------------------------
-------------------NMTFFP----------NLM---GHY----------------
D-QGIA----------------------------------------------------AV
EMG-HF-----L------HLAN--------------------------------LECSP-
----NIEM-------------------FLCQAFI---------------------PTC--
--------------TE----------------------------QIH-------------
--VV--------------------------LPC-------------RKLCEKIVSD-CKK
LMDTF------------------------------------------G-I----------
--RWPE----------E------------------------------------------L
----------------------------------EC--NR--------------------
------------------------------------------------------------
-----------------------------------------------------------L
P---------HC---DDT-----------VPVTS-HPHTE--------------------
----------------------LS------------------------------------
----------------------------GPQKKSDQ------------------------
--------VPRDI-----------------------------------------------
------------------------------------------------------------
-------------------------------GFWCPKHLRT------------SGDQGYR
FLGIEQ-CAPPCPN-------------MYFK-----------------------------
--SDELDFAKS--------------------------FIGIVSIFCLCATLFTFLTFL--
---------------IDVRR-------------------------FRYPERPIIY-----
----------------------YSVCYSIVSL----------------------------
MYFVGFLLG---------------------------------------------------
------------------------------------------------------------
----------------NSTACNK-ADEKLELG----------------------------
------------------------------------------DTVVLGSKNKACSVVF--
-------MFLYFFTMAGT-------------VW------W--------------------
------------------------------------------------------------
-----------------------------------------------------VILTITW
FLAAGR---------------------------------------KWSCE-AIEQ-----
-----------KAVWFH--------AVAWGAPGFLTVML---------------------
-----------------------LAMNKVE---------------------GDNISGV--
------------------------CFV---------------------G-----------
-----LYD----------LDASRYFVLL--------------------------PLCLCV
FVGLSLLLAGIISLNHV---------------------RQVIQH----------------
---DGRNQEK---------LKKFMI--------------RIGVFSG--------------
----LYLV-------------PLVTLLG----------------------------CYVY
E--------------LVNRITWEMTWF--------------------------------S
DHCHQY-----------------------------------RIPCP--------------
-----------------------YQANPKARPELALFMIKYLMTLIVGISAVF-------
----------------W-------------------------------------------
-------------V-GSKKTC-------------TEWAG---------FFKR--------
---------------------------------------------NRK------------
------------------------------------------------------------
---------------------------------------------------------RDP
ISESRRVLQESCEFFLKHNSKV-------------------------KHKKKHGAPGPHR
LKVIS-------------KSMGTSTGATTNHGTSAM-----------AIADH--------
--DYLGQET------STEVHTSPEASVKEGRADRANTPSA-KDRDCGESAGPSSKL----
------------------------------------------------------------
------SGDRNGRESRAGGLKERSN-----------------------GSEGA------P
SEGRVSPKSS--VPETGLI-----------DCSTSQAASSPEP-----------------
---------TSL--K--GSTSLPVHSASRARK----------------------------
------------------------------------------------------------
------------------------------------------------------------
-----------------------------------------------------EQGAGSH
SDA-----------------------------
>Sizzled_XENLA
------------------------------------------------------------
------------------------------------------------------------
------------------------------------------------------------
------------------------------------------------------------
--------------------------------MSGVFLLLCA------------------
------------------------------------------------------------
------------------------------------------------------------
------------------------------------------------------------
SMLACTA-----------------------------------------------------
---------------------------------------AFDIG----------------
------------------------------------------------------------
------------------------------------------------------------
------------------------------------------------------------
------------------------------------------------------------
------------------------------------------------------------
------------------------------------------------------------
------------------------------------------------------------
------------------------------------------------------------
------------------------------------------------------------
-------------LSTKC-----------VTIP--------------TEMAM-CNDV---
--------------GY--------------------------------------------
-------------------SEMRLP----------NLM---GHT----------------
N-MAEV----------------------------------------------------VP
KSA-EW-----Q------NLLQ--------------------------------TGCHP-
----YART-------------------FLCSLFA---------------------PVC--
---------------------------------------------L--------------
DTFI--------------------------QPC-------------RSMCVAVRDS-CAP
VLACH------------------------------------------G-H----------
--SWPE----------S------------------------------------------L
----------------------------------DC--DR--------------------
------------------------------------------------------------
-----------------------------------------------------------F
P---------AG-----------------EDMCL-DTLS---------------------
----------------------KE------------------YQYSYKEL----------
------------------------------------------------------------
---------PKPS-----------------------------------------------
------------------------------------------------------------
------------------------------------------------------------
-----------CQG----------------------------------------------
------------------------------------------------------------
------------------------------------------------------------
------------------------------------------------------------
------------------------------------------------------------
------------------------------------------------------------
--------------------CPLIEEF---------------------------------
-------------------------------------------FSHKTVLEAFCDNNFAV
KV----------------------------------------------------------
------------------------------------------------------------
------------------------------------------------------------
---------------------------------------------KLAKK-KSAS-----
--------------------------GLYEYETEGPVEF---------------------
-----------------------IKQGLLLP--------------------YDTRTMIE-
----------QWLLINEN------CAQ---------------------K-----------
-----LIRTR--------------------------------------------------
--PTVYVIAG--------------------------------------------------
---EIHH-GK---------VKVNRI--------------F--------------------
------------------------------------------------------------
--------------------HWQKKDS---------------------------------
-QLTLA------------------------------TRRWRHHKC---------------
------------------------------------------------------------
------------------------------------------------------------
------------------------------------------------------------
------------------------------------------------------------
------------------------------------------------------------
------------------------------------------------------------
------------------------------------------------------------
------------------------------------------------------------
------------------------------------------------------------
------------------------------------------------------------
------------------------------------------------------------
------------------------------------------------------------
------------------------------------------------------------
------------------------------------------------------------
------------------------------------------------------------
------------------------------------------------------------
--------------------------------
>SFRP2_MUSMU
------------------------------------------------------------
------------------------------------------------------------
------------------------------------------------------------
------------------------------------------------------------
------------------------------------------------------------
------------------------------------------------------------
------------------------------------------------------------
------------------------------------------------------------
------------------------------------------------------------
------------------------------------------------------------
------------------------------------------------------------
------------------------------------------------------------
------------------------------------------------------------
------------------------------------------------------------
------------------------------------------------------------
------------------------------------------------------------
------------------------------------------------------------
------------------------------------------------------------
------------------------------------------------------------
--------------RSNC-----------KPIP--------------ANLQL-CHGI---
--------------EY--------------------------------------------
-------------------QNMRLP----------NLL---GHE----------------
T-MKEV----------------------------------------------------LE
QAG-AW-----I------PLVM--------------------------------KQCHP-
----DTKK-------------------FLCSLFA---------------------PVC--
--------------LD----------------------------DL--------------
DETI--------------------------QPC-------------HSLCVQVKDR-CAP
VMSAF------------------------------------------G-F----------
--PWPD----------M------------------------------------------L
----------------------------------EC--DR--------------------
------------------------------------------------------------
-----------------------------------------------------------F
P---------QD-----------------NDLCI-PLAS---------------------
----------------------SD------------------------------------
------------------------------------------------------------
------------------------------------------------------------
------------------------------------------------------------
------------------------------------------------------------
------------------------------------------------------------
------------------------------------------------------------
------------------------------------------------------------
------------------------------------------------------------
------------------------------------------------------------
------------------------------------------------------------
------------------------------------------------------------
------------------------------------------------------------
------------------------------------------------------------
------------------------------------------------------------
------------------------------------------------------------
------------------------------------------------------------
------------------------------------------------------------
------------------------------------------------------------
------------------------------------------------------------
------------------------------------------------------------
------------------------------------------------------------
------------------------------------------------------------
------------------------------------------------------------
------------------------------------------------------------
------------------------------------------------------------
------------------------------------------------------------
------------------------------------------------------------
------------------------------------------------------------
------------------------------------------------------------
------------------------------------------------------------
------------------------------------------------------------
------------------------------------------------------------
------------------------------------------------------------
------------------------------------------------------------
------------------------------------------------------------
------------------------------------------------------------
------------------------------------------------------------
------------------------------------------------------------
------------------------------------------------------------
------------------------------------------------------------
------------------------------------------------------------
--------------------------------
>SFRP1_MUSMU
------------------------------------------------------------
------------------------------------------------------------
------------------------------------------------------------
------------------------------------------------------------
------------------------------------------------------------
------------------------------------------------------------
------------------------------------------------------------
------------------------------------------------------------
------------------------------------------------------------
------------------------------------------------------------
------------------------------------------------------------
------------------------------------------------------------
------------------------------------------------------------
------------------------------------------------------------
------------------------------------------------------------
------------------------------------------------------------
------------------------------------------------------------
------------------------------------------------------------
------------------------------------------------------------
--------------PPQC-----------VDIP--------------VDLRL-CHNV---
--------------GY--------------------------------------------
-------------------KKMVLP----------NLL---EHE----------------
T-MAEV----------------------------------------------------KQ
QAS-SW-----V------PLLN--------------------------------KNCHM-
----GTQV-------------------FLCSLFA---------------------PVC--
---------------------------------------------L--------------
DRPI--------------------------YPC-------------RWLCEAVRDS-CEP
VMQFF------------------------------------------G-F----------
--YWPE----------M------------------------------------------L
----------------------------------KC--DK--------------------
------------------------------------------------------------
-----------------------------------------------------------F
P----------E-----------------GDVCI-AMTP---------------------
----------------------PN------------------------------------
------------------------------------------------------------
------------------------------------------------------------
------------------------------------------------------------
------------------------------------------------------------
------------------------------------------------------------
------------------------------------------------------------
------------------------------------------------------------
------------------------------------------------------------
------------------------------------------------------------
------------------------------------------------------------
------------------------------------------------------------
------------------------------------------------------------
------------------------------------------------------------
------------------------------------------------------------
------------------------------------------------------------
------------------------------------------------------------
------------------------------------------------------------
------------------------------------------------------------
------------------------------------------------------------
------------------------------------------------------------
------------------------------------------------------------
------------------------------------------------------------
------------------------------------------------------------
------------------------------------------------------------
------------------------------------------------------------
------------------------------------------------------------
------------------------------------------------------------
------------------------------------------------------------
------------------------------------------------------------
------------------------------------------------------------
------------------------------------------------------------
------------------------------------------------------------
------------------------------------------------------------
------------------------------------------------------------
------------------------------------------------------------
------------------------------------------------------------
------------------------------------------------------------
------------------------------------------------------------
------------------------------------------------------------
------------------------------------------------------------
------------------------------------------------------------
--------------------------------
>SFRP1_DANRE
------------------------------------------------------------
------------------------------------------------------------
------------------------------------------------------------
------------------------------------------------------------
--------------------------MKNLALKLWISIVPF-------------------
------------------------------------------------------------
------------------------------------------------------------
------------------------------------------------------------
-LCLPL------------------LNALEDEDY--------------I------------
---------------------------WPPD----S------SD----------------
------------------------------------------------------------
------------------------------------------------------------
------------------------------------------------------------
------------------------------------------------------------
------------------------------------------------------------
------------------------------------------------------------
------------------------------------------------------------
------------------------------------------------------------
------------------------------------------------------------
-------------KHPPC-----------VDIP--------------EDLRL-CFNV---
--------------GY--------------------------------------------
-------------------GRMMLP----------NLL---DHE----------------
T-IAEV----------------------------------------------------KQ
QAV-SW-----V------PLVH--------------------------------KACHK-
----GTQV-------------------LLCSLFA---------------------PVC--
---------------------------------------------L--------------
DRPL--------------------------YPC-------------RWFCEAVRDS-CAP
IMQAF------------------------------------------G-F----------
--PWPE----------M------------------------------------------L
----------------------------------RC--DK--------------------
------------------------------------------------------------
-----------------------------------------------------------F
P----------L-----------------GEVCI-SSNA---------------------
----------------------TK------------------SNETDLIAG---------
------------------------------------------------------------
--------GSSV------------------------------------------------
------------------------------------------------------------
------------------------------------------------------------
-----------CPA----------------------------------------------
------------------------------------------------------------
------------------------------------------------------------
------------------------------------------------------------
------------------------------------------------------------
------------------------------------------------------------
--------------------CEN-EM----------------------------------
--------------------------------------------KTDLILDQMCASEFAI
KT----------------------------------------------------------
------------------------------------------------------------
------------------------------------------------------------
---------------------------------------------KIKEV-KIDN-----
-------------------------LDRKVI-LQKRRKL---------------------
-----------------------VRAGSMKK--------------------QD-LKKLV-
----------LYLKSGAH------CPC---------------------Q-----------
-----QLENL--------------------------------------------------
--ENHYLIMG--------------------------------------------------
---RSVG-KQ---------YVLTGI--------------H--------------------
------------------------------------------------------------
--------------------KWDNSSK---------------------------------
-DFKKT------------------------------IKKLKNHKCPSYDHVFK-------
------------------------------------------------------------
------------------------------------------------------------
------------------------------------------------------------
------------------------------------------------------------
------------------------------------------------------------
------------------------------------------------------------
------------------------------------------------------------
------------------------------------------------------------
------------------------------------------------------------
------------------------------------------------------------
------------------------------------------------------------
------------------------------------------------------------
------------------------------------------------------------
------------------------------------------------------------
------------------------------------------------------------
------------------------------------------------------------
--------------------------------
>SFRP5_DANRE
---------------------MA-------------------------------------
------------------------------------------------------------
------------------------------------------------------------
------------------------------------------------------------
------------------------ELKRQVSLTQAVTLALV-------------------
------------------------------------------------------------
------------------------------------------------------------
------------------------------------------------------------
-LLTSA------------------SSAEEYDYY--------------S------------
---------------------------WQSD----NFHSGRFYA----------------
------------------------------------------------------------
------------------------------------------------------------
------------------------------------------------------------
------------------------------------------------------------
------------------------------------------------------------
------------------------------------------------------------
------------------------------------------------------------
------------------------------------------------------------
------------------------------------------------------------
-------------KQPQC-----------VDIP--------------ADLRL-CYNV---
--------------GY--------------------------------------------
-------------------KKMRLP----------NLL---DHE----------------
T-MPEV----------------------------------------------------KQ
QAG-SW-----V------PLLA--------------------------------KRCHA-
----DTQV-------------------FLCSLFA---------------------PVC--
---------------------------------------------L--------------
DRPI--------------------------YPC-------------RSLCEAVRDS-CAP
VMETY------------------------------------------G-F----------
--PWPE----------M------------------------------------------L
----------------------------------QC--EK--------------------
------------------------------------------------------------
-----------------------------------------------------------F
P---------ID-----------------NDLCI-PMQF---------------------
----------------------SA------------------GHATQTPV----------
------------------------------------------------------------
---------SKV------------------------------------------------
------------------------------------------------------------
------------------------------------------------------------
-----------CPP----------------------------------------------
------------------------------------------------------------
------------------------------------------------------------
------------------------------------------------------------
------------------------------------------------------------
------------------------------------------------------------
--------------------CDN-EL----------------------------------
--------------------------------------------KADTIMEHYCASDFAL
KM----------------------------------------------------------
------------------------------------------------------------
------------------------------------------------------------
---------------------------------------------KIKEA-KKEK-----
-------------------------GDRKLIAAQKKKKV---------------------
-----------------------LKMGILRK--------------------KD-LKKLT-
----------LYIKNGAN------CPC---------------------S-----------
-----QLDNL--------------------------------------------------
--GSNFLIMG--------------------------------------------------
---RKVD-QQ---------LLLMSI--------------H--------------------
------------------------------------------------------------
--------------------KWDKKSK---------------------------------
-ELKFA------------------------------IKYIKSQQCPTYHSVFQ-------
------------------------------------------------------------
------------------------------------------------------------
------------------------------------------------------------
------------------------------------------------------------
------------------------------------------------------------
------------------------------------------------------------
------------------------------------------------------------
------------------------------------------------------------
------------------------------------------------------------
------------------------------------------------------------
------------------------------------------------------------
------------------------------------------------------------
------------------------------------------------------------
------------------------------------------------------------
------------------------------------------------------------
------------------------------------------------------------
--------------------------------
>SFRP5_MUSMU
------------------------------------------------------------
------------------------------------------------------------
------------------------------------------------------------
------------------------------------------------------------
----------------------------MWVAWSARTAALA-------------------
------------------------------------------------------------
------------------------------------------------------------
------------------------------------------------------------
-LLLGALHGA-------------PTRGQEYDYY--------------G------------
---------------------------WQAE----PLH-GRSYS----------------
------------------------------------------------------------
------------------------------------------------------------
------------------------------------------------------------
------------------------------------------------------------
------------------------------------------------------------
------------------------------------------------------------
------------------------------------------------------------
------------------------------------------------------------
------------------------------------------------------------
-------------KPPQC-----------LDIP--------------ADLPL-CHTV---
--------------GY--------------------------------------------
-------------------KRMRLP----------NLL---EHE----------------
S-LAEV----------------------------------------------------KQ
QAS-SW-----L------PLLA--------------------------------KRCHS-
----DTQV-------------------FLCSLFA---------------------PVC--
---------------------------------------------L--------------
DRPI--------------------------YPC-------------RSLCEAARAG-CAP
LMEAY------------------------------------------G-F----------
--PWPE----------M------------------------------------------L
----------------------------------HC--HK--------------------
------------------------------------------------------------
-----------------------------------------------------------F
P---------LD-----------------NDLCI-AVQF---------------------
----------------------GH------------------LPATAPPV----------
------------------------------------------------------------
---------TKI------------------------------------------------
------------------------------------------------------------
------------------------------------------------------------
-----------CAQ----------------------------------------------
------------------------------------------------------------
------------------------------------------------------------
------------------------------------------------------------
------------------------------------------------------------
------------------------------------------------------------
--------------------CEM-EH----------------------------------
--------------------------------------------SADGLMEQMCSSDFVV
KM----------------------------------------------------------
------------------------------------------------------------
------------------------------------------------------------
---------------------------------------------RIKEI-KIDN-----
-------------------------GDRKLIGAQKKKKL---------------------
-----------------------LKAGPLKR--------------------KD-TKKLV-
----------LHMKNGAS------CPC---------------------P-----------
-----QLDNL--------------------------------------------------
--TGSFLVMG--------------------------------------------------
---RKVE-GQ---------LLLTAV--------------Y--------------------
------------------------------------------------------------
--------------------RWDKKNK---------------------------------
-EMKFA------------------------------VKFMFSYPCSLYYPFFY-------
---------------------------GAAEPH---------------------------
------------------------------------------------------------
------------------------------------------------------------
------------------------------------------------------------
------------------------------------------------------------
------------------------------------------------------------
------------------------------------------------------------
------------------------------------------------------------
------------------------------------------------------------
------------------------------------------------------------
------------------------------------------------------------
------------------------------------------------------------
------------------------------------------------------------
------------------------------------------------------------
------------------------------------------------------------
------------------------------------------------------------
--------------------------------
>Crescent_XENLA
---------------------MA-------------------------------------
------------------------------------------------------------
------------------------------------------------------------
------------------------------------------------------------
------------------------P-QLCQSLGKPLIVLLC-------------------
------------------------------------------------------------
------------------------------------------------------------
------------------------------------------------------------
-FLACG------------------------------------------------------
-----------------------------SQ----SMY-LDFFG----------------
------------------------------------------------------------
------------------------------------------------------------
------------------------------------------------------------
------------------------------------------------------------
------------------------------------------------------------
------------------------------------------------------------
------------------------------------------------------------
------------------------------------------------------------
------------------------------------------------------------
-------------SSSRC-----------MRIP--------------KSMAL-CYDI---
--------------GY--------------------------------------------
-------------------SEMRIP----------NLL---EHE----------------
T-MAEA----------------------------------------------------IQ
QSS-SW-----L------PLLA--------------------------------RECHP-
----DARI-------------------FLCSLFA---------------------PIC--
---------------------------------------------F--------------
DRYI--------------------------FPC-------------RSLCEAVRSS-CAP
IMACY------------------------------------------G-Y----------
--PWPE----------I------------------------------------------L
----------------------------------KC--DK--------------------
------------------------------------------------------------
-----------------------------------------------------------F
P---------ED-----------------HGMCI-STIT---------------------
----------------------ND------------------TGSTRRTV----------
------------------------------------------------------------
---------PRAS-----------------------------------------------
------------------------------------------------------------
------------------------------------------------------------
-----------CRD----------------------------------------------
------------------------------------------------------------
------------------------------------------------------------
------------------------------------------------------------
------------------------------------------------------------
------------------------------------------------------------
--------------------CEL-EEG---------------------------------
-------------------------------------------STSKEILDTFCHNDFVA
KV----------------------------------------------------------
------------------------------------------------------------
------------------------------------------------------------
---------------------------------------------RITKK-NITS-----
-------------------------ANLYDFDLDSKLEI---------------------
-----------------------LKHGSLPK--------------------TDVLPRLQ-
----------QWLDLDAT------CVQ---------------------N-----------
-----IMRGT--------------------------------------------------
-RTGVYVICA--------------------------------------------------
---EVQE-GK---------VVVNNA--------------Y--------------------
------------------------------------------------------------
--------------------AWQKKNK---------------------------------
-NLHFA------------------------------VRKWKNHKCRP-------------
------------------------------------------------------------
------------------------------------------------------------
------------------------------------------------------------
------------------------------------------------------------
------------------------------------------------------------
------------------------------------------------------------
------------------------------------------------------------
------------------------------------------------------------
------------------------------------------------------------
------------------------------------------------------------
------------------------------------------------------------
------------------------------------------------------------
------------------------------------------------------------
------------------------------------------------------------
------------------------------------------------------------
------------------------------------------------------------
--------------------------------
>SFRP5_CRAGI
------------------------------------------------------------
------------------------------------------------------------
------------------------------------------------------------
------------------------------------------------------------
---------------------------------MWFILSLC-------------------
------------------------------------------------------------
------------------------------------------------------------
------------------------------------------------------------
-VLLCL------------------SECYSYDYKE--GFL---QDIDPD------------
---------------------------WASI----S---GRI------------------
------------------------------------------------------------
------------------------------------------------------------
------------------------------------------------------------
------------------------------------------------------------
------------------------------------------------------------
------------------------------------------------------------
------------------------------------------------------------
------------------------------------------------------------
------------------------------------------------------------
-------------NQPKC-----------IDIP--------------SNLTL-CQNI---
--------------GY--------------------------------------------
-------------------TQMRLP----------NLL---DHD----------------
T-IEEV----------------------------------------------------RQ
QSK-SW-----T------SLLG--------------------------------VHCHP-
----DTKL-------------------FLCSLFT---------------------PVC--
---------------------------------------------L--------------
DRKI--------------------------YPC-------------RSLCNAVKAG-CEQ
TMLFY------------------------------------------N-Y----------
--SWPD----------M------------------------------------------V
----------------------------------RC--DK--------------------
------------------------------------------------------------
-----------------------------------------------------------F
P---------ED-----------------ADLCI-KPLH---------------------
----------------------NV------------------STVHNL------------
------------------------------------------------------------
------------------------------------------------------------
------------------------------------------------------------
------------------------------------------------------------
-----------CSA----------------------------------------------
------------------------------------------------------------
------------------------------------------------------------
------------------------------------------------------------
------------------------------------------------------------
------------------------------------------------------------
--------------------CRH-PE----------------------------------
--------------------------------------------TVEGLVDGFCRSTYVV
RA----------------------------------------------------------
------------------------------------------------------------
------------------------------------------------------------
---------------------------------------------KIKQI-NHDN-----
--------------------------EKKILVLQKKKKF---------------------
-----------------------FKKDGLRK--------------------KD-KRSLS-
----------PFIQGGLH------CDC---------------------D-----------
-----RINVT--------------------------------------------------
-LNENYIIMG--------------------------------------------------
---NKTGPGE---------FTAMYI--------------A--------------------
------------------------------------------------------------
--------------------KW-RKDR---------------------------------
-EFRKA------------------------------IKLMRDRVSNDHGAKYR-------
------------------------------------------------------------
------------------------------------------------------------
------------------------------------------------------------
------------------------------------------------------------
------------------------------------------------------------
------------------------------------------------------------
------------------------------------------------------------
------------------------------------------------------------
------------------------------------------------------------
------------------------------------------------------------
------------------------------------------------------------
------------------------------------------------------------
------------------------------------------------------------
------------------------------------------------------------
------------------------------------------------------------
------------------------------------------------------------
--------------------------------
>SFRP_NEMVE
------------------------------------------------------------
------------------------------------------------------------
------------------------------------------------------------
------------------------------------------------------------
--------------------------------MAPLLKALC-------------------
------------------------------------------------------------
------------------------------------------------------------
------------------------------------------------------------
-FLTLF------------------HLCESYSSY---------------------------
------------------------------------------------------------
------------------------------------------------------------
------------------------------------------------------------
------------------------------------------------------------
------------------------------------------------------------
------------------------------------------------------------
------------------------------------------------------------
------------------------------------------------------------
------------------------------------------------------------
------------------------------------------------------------
-------------RAVKC-----------FEIS--------------REKDLMCANLT--
-------------RGY--------------------------------------------
-------------------NKIMLP----------NAL---GHD----------------
N-LAEV----------------------------------------------------RT
QLV-PW-----A------PLVG--------------------------------SGCSP-
----HLKV-------------------FLCSVFM---------------------PVC--
--------------VQ----------------------------QI--------------
SYPV--------------------------PPC-------------HSLCTSVRDS-CEP
VMKIH------------------------------------------N-Y----------
--SWPA----------M------------------------------------------F
----------------------------------DC--SK--------------------
------------------------------------------------------------
-----------------------------------------------------------Y
L---------KD-----------------DMMCV-PLPE---------------------
----------------------TP------------------NPTTPST-----------
------------------------------------------------------------
---------PSV------------------------------------------------
------------------------------------------------------------
------------------------------------------------------------
-----------CGG----------------------------------------------
------------------------------------------------------------
------------------------------------------------------------
------------------------------------------------------------
------------------------------------------------------------
------------------------------------------------------------
--------------------DDD-KV----------------------------------
--------------------------------------------NEDEARIKYCNGNFAI
KA----------------------------------------------------------
------------------------------------------------------------
------------------------------------------------------------
---------------------------------------------RLQEH-PKRA-----
----------P-----K--------GNNLTVLKVKVLKV---------------------
-----------------------LKGDVTKS--------------------RK-PLRLR-
----------LPFDANSC------DII---------------------S-----------
-----KANGK--------------------------------------------------
IMKKPLLIIG--------------------------------------------------
---SKKG-KR---------LNISFL--------------L--------------------
------------------------------------------------------------
--------------------KWPKKK----------------------------------
-----A------------------------------TRRIK-LTCR--------------
------------------------------------------------------------
------------------------------------------------------------
------------------------------------------------------------
------------------------------------------------------------
------------------------------------------------------------
------------------------------------------------------------
------------------------------------------------------------
------------------------------------------------------------
------------------------------------------------------------
------------------------------------------------------------
------------------------------------------------------------
------------------------------------------------------------
------------------------------------------------------------
------------------------------------------------------------
------------------------------------------------------------
------------------------------------------------------------
--------------------------------
>LIN17_CELE
------------------------------------------------------------
------------------------------------------------------------
------------------------------------------------------------
------------------------------------------------------------
-------------------------------MMHSLGIILLF------------------
------------------------------------------------------------
------------------------------------------------------------
------------------------------------------------------------
IPLATGSIF---------------------------------------------------
------------------------------------------------------------
------------------------------------------------------------
-----------------------------------------DQA----------------
------------------------------------------------------------
------------------------------------------------------------
------------------------------------------------------------
------------------------------------------------------------
------------------------------------------------------------
------------------------------------------------------------
------------------------------------------------------------
-------------VKGKC-----------IPI----------------DIEL-CKDL---
--------------PY--------------------------------------------
-------------------NYTYFP----------NTI---LHN----------------
D-QHTL----------------------------------------------------QT
HTE-HF-----K------PLMK--------------------------------TKCHP-
----HIHF-------------------FICSVFA---------------------PMC--
--------------PI----------------------------GM--------------
PQAV--------------------------TSC-------------KSVCEQVKAD-CFS
ILEEF------------------------------------------G-I----------
--GWPE----------P------------------------------------------L
----------------------------------NC--AQ--------------------
------------------------------------------------------------
-----------------------------------------------------------F
P---------DP-----------------PELCM-KPTED--------------------
---------------------EITG-----------------GFSAPR------------
------------------------------------------------------------
--------LPTKG-----------------------------------------------
SSSS----------------------------------SSKP------------------
--------------------------------TGCPSDLVDVDP---HDPKS--------
-----H-CAFACQS------------NVMFS-----------------------------
--TDNKRMVRS--------------------------WSIWFAAANAGVALFSFLTFA--
---------------IDRKR-------------------------FRFPERCVFY-----
----------------------LSLCIFISSL----------------------------
PYLTPLFIDA--------------------------------------------------
------------------------------------------------------------
----------------PIRSCHA-------------------------------------
-LGNGRSYL-----------------------------------SIGTFDNSYCLASF--
-------LLNYFFSTAAA-------------LW------W--------------------
------------------------------------------------------------
-----------------------------------------------------LMFSFTL
YLSGGR---------------------------------------KWVPE-GIEA-----
-----------CSSYVH--------FVAWGLSSLATIIV---------------------
-----------------------LIFNKVD---------------------ASELTAL--
------------------------CSV---------------------G-----------
-----NLN----------SIALLWFVIV--------------------------PRTICI
VIGTCFIVGGFASMCRE---------------------RISFRT----------------
---RGTDTSK---------LEKLMV--------------KMGFFCA--------------
----LFIL-------------PNVIELV----------------------------CQCY
K--------------FMILTQWTRMTI---------------------------------
-DCKQQ-----------------------------------SGACH--------------
---------------------------RPTPPQAEIYMTAVISSLATGFSCLM-------
----------------W-------------------------------------------
-------------V-LSAKTV-------------HAWKN---------FIFCG-------
------------------------------------------MCSSAP------------
------------------------------------------------------------
--------------------------------------------------------VKNP
IEPSTRPLLEPPT-----------------------------------------APPPQ-
------------------------------------------------------------
---------------------------------------------------PPVYM----
------------------------------------------------------------
------QMATNPQNSWR-------------------------------------------
------------------------------------------------------------
----------------------PSKVV---------------------------------
------------------------------------------------------------
------------------------------------------------------------
------------------------------------------------------------
--------------------------------
>IRCFA_18630
------------------------------------------------------------
------------------------------------------------------------
------------------------------------------------------------
------------------------------------------------------------
------------------------------------------------------------
------------------------------------------------------------
------------------------------------------------------------
------------------------------------------------------------
------------------------------------------------------------
------------------------------------------------------------
------------------------------------------------------------
------------------------------------------------------------
------------------------------------------------------------
------------------------------------------------------------
------------------------------------------------------------
------------------------------------------------------------
------------------------------------------------------------
------------------------------------------------------------
------------------------------------------------------------
------------------------------------------------------------
------------------------------------------------------------
----------------------KFP----------TK----RFI----------------
S-QDDA----------------------------------------------------LL
QFN-SY-----D------GLVR--------------------------------SSCST-
----MLAS-------------------FLCGYYF---------------------PPC--
--------------LQ----------------------------TAGNC-------AKDN
AFEL--------------------------EPC-------------QDLCTEVKRT-CEP
VLKSR------------------------------------------N-L----------
--TW------------N------------------------------------------F
----------------------------------DC--SK--------------------
------------------------------------------------------------
-----------------------------------------------------------X
X---------XX---XSS---------E--------------------------------
------------------------------------------------------------
------------------------------------------------------------
------------------------------------------------------------
------------------------------------------------------------
------------------------------------------------------------
------------------------------------------------------------
------------------------------------------------------------
------------------------------------------------------------
------------------------------------------------------------
------------------------------------------------------------
------------------------------------------------------------
------------------------------------------------------------
------------------------------------------------------------
------------------------------------------------------------
------------------------------------------------------------
------------------------------------------------------------
------------------------------------------------------------
------------------------------------------------------------
------------------------------------------------------------
------------------------------------------------------------
------------------------------------------------------------
------------------------------------------------------------
------------------------------------------------------------
------------------------------------------------------------
------------------------------------------------------------
------------------------------------------------------------
------------------------------------------------------------
------------------------------------------------------------
------------------------------------------------------------
------------------------------------------------------------
------------------------------------------------------------
------------------------------------------------------------
------------------------------------------------------------
------------------------------------------------------------
------------------------------------------------------------
------------------------------------------------------------
------------------------------------------------------------
------------------------------------------------------------
------------------------------------------------------------
------------------------------------------------------------
------------------------------------------------------------
------------------------------------------------------------
--------------------------------
>IRCFA_16763
------------------------------------------------------------
------------------------------------------------------------
------------------------------------------------------------
------------------------------------------------------------
------------------------------------------------------------
------------------------------------------------------------
------------------------------------------------------------
------------------------------------------------------------
------------------------------------------------------------
------------------------------------------------------------
------------------------------------------------------------
------------------------------------------------------------
------------------------------------------------------------
------------------------------------------------------------
------------------------------------------------------------
------------------------------------------------------------
------------------------------------------------------------
------------------------------------------------------------
------------------------------------------------------------
----------------TC-----------KPM----------------QADV-CKELS--
-------------HEY--------------------------------------------
-------------------NYTLFP----------ND----FFT----------------
S-QARS----------------------------------------------------LQ
QFN-SF-----D------GLLK--------------------------------SKCSP-
----VLTN-------------------FLCTYHF---------------------PPC--
--------------TQ----------------------------QI--------------
AQHI--------------------------YPC-------------QTLCETARRD-CEP
VLRRY------------------------------------------G-A----------
--VWPS----------Y------------------------------------------F
----------------------------------DC--SR--------------------
------------------------------------------------------------
-----------------------------------------------------------F
P-----------------------------------------------------------
------------------------------------------------------------
------------------------------------------------------------
------------------------------------------------------------
------------------------------------------------------------
------------------------------------------------------------
------------------------------------------------------------
------------------------------------------------------------
------------------------------------------------------------
------------------------------------------------------------
------------------------------------------------------------
------------------------------------------------------------
------------------------------------------------------------
------------------------------------------------------------
------------------------------------------------------------
------------------------------------------------------------
------------------------------------------------------------
------------------------------------------------------------
------------------------------------------------------------
------------------------------------------------------------
------------------------------------------------------------
------------------------------------------------------------
------------------------------------------------------------
------------------------------------------------------------
------------------------------------------------------------
------------------------------------------------------------
------------------------------------------------------------
------------------------------------------------------------
------------------------------------------------------------
------------------------------------------------------------
------------------------------------------------------------
------------------------------------------------------------
------------------------------------------------------------
------------------------------------------------------------
------------------------------------------------------------
------------------------------------------------------------
------------------------------------------------------------
------------------------------------------------------------
------------------------------------------------------------
------------------------------------------------------------
------------------------------------------------------------
------------------------------------------------------------
------------------------------------------------------------
--------------------------------
>IRCFA_19974
------------------------------------------------------------
------------------------------------------------------------
------------------------------------------------------------
------------------------------------------------------------
------------------------------------------------------------
------------------------------------------------------------
------------------------------------------------------------
------------------------------------------------------------
------------------------------------------------------------
------------------------------------------------------------
------------------------------------------------------------
------------------------------------------------------------
------------------------------------------------------------
------------------------------------------------------------
------------------------------------------------------------
------------------------------------------------------------
------------------------------------------------------------
------------------------------------------------------------
------------------------------------------------------------
----------------SC-----------EPVP--------------AAAAI-C---G--
-------------RQY--------------------------------------------
-------------------NNTIFP----------NKV--NRFS----------------
T-ANDA----------------------------------------------------LK
EFQ-SFP---IG------SLAL--------------------------------QTCSS-
----MLVN-------------------FICSYYF---------------------PPC--
--------------LR----------------------------DL-------------D
CKAI--------------------------GPC-------------DSLCEQVQLG-CEP
SLLKN------------------------------------------N-Y----------
--TWPD----------H------------------------------------------L
----------------------------------DC--SK--------------------
------------------------------------------------------------
-----------------------------------------------------------F
P---------SS---DSE---------SADPYCI-P------------------------
------------------------------------------------------------
------------------------------------------------------------
------------------------------------------------------------
------------------------------------------------------------
------------------------------------------------------------
------------------------------------------------------------
------------------------------------------------------------
------------------------------------------------------------
------------------------------------------------------------
------------------------------------------------------------
------------------------------------------------------------
------------------------------------------------------------
------------------------------------------------------------
------------------------------------------------------------
------------------------------------------------------------
------------------------------------------------------------
------------------------------------------------------------
-----------------------------AIPSVTVTV----------------------
------------------------------------------------------------
------------------------------------------------------------
------------------------------------------------------------
------------------------------------------------------------
------------------------------------------------------------
------------------------------------------------------------
------------------------------------------------------------
------------------------------------------------------------
------------------------------------------------------------
------------------------------------------------------------
------------------------------------------------------------
------------------------------------------------------------
------------------------------------------------------------
------------------------------------------------------------
------------------------------------------------------------
------------------------------------------------------------
------------------------------------------------------------
------------------------------------------------------------
------------------------------------------------------------
------------------------------------------------------------
------------------------------------------------------------
------------------------------------------------------------
------------------------------------------------------------
------------------------------------------------------------
--------------------------------
>CHONU_1648
------------------------------------------------------------
------------------------------------------------------------
------------------------------------------------------------
------------------------------------------------------------
------------------------------------------------------------
------------------------------------------------------------
------------------------------------------------------------
------------------------------------------------------------
------------------------------------------------------------
------------------------------------------------------------
------------------------------------------------------------
------------------------------------------------------------
------------------------------------------------------------
------------------------------------------------------------
------------------------------------------------------------
------------------------------------------------------------
------------------------------------------------------------
------------------------------------------------------------
------------------------------------------------------------
------------------------------------------------------------
------------------------------------------------------------
------------------------------------------------------------
------------------------------------------------------------
-----F-----Q------PLIH--------------------------------SGCAA-
----ELKQ-------------------FLCFAHY---------------------PLC--
--------------VNL--------------------------PDPRQ----------PS
NHEI--------------------------KPC-------------RTSCEEVRAK-CEP
FLVAA------------------------------------------G-I----------
--EWPE----------S------------------------------------------L
----------------------------------VC--DS--------------------
------------------------------------------------------------
-----------------------------------------------------------Y
P---------TD-------------------TCI-SVPV---------------------
----------------------PN------------------SVETPK------------
------------------------------------------------------------
------------------------------------------------------------
------------------------------------------------------------
------------------------------------------------------------
------------------------------------------------------------
------------------------------------------------------------
------------------------------------------------------------
------------------------------------------------------------
------------------------------------------------------------
------------------------------------------------------------
------------------------------------------------------------
------------------------------------------------------------
------------------------------------------------------------
------------------------------------------------------------
------------------------------------------------------------
------------------------------------------------------------
------------------------------------------------------------
-----------------------I------------------------------------
------------------------------------------------------------
------------------------------------------------------------
------------------------------------------------------------
------------------------------------------------------------
------------------------------------------------------------
------------------------------------------------------------
------------------------------------------------------------
------------------------------------------------------------
------------------------------------------------------------
------------------------------------------------------------
------------------------------------------------------------
------------------------------------------------------------
------------------------------------------------------------
------------------------------------------------------------
------------------------------------------------------------
------------------------------------------------------------
------------------------------------------------------------
------------------------------------------------------------
------------------------------------------------------------
------------------------------------------------------------
------------------------------------------------------------
------------------------------------------------------------
------------------------------------------------------------
--------------------------------
>CHONU_8439
------------------------------------------------------------
------------------------------------------------------------
------------------------------------------------------------
------------------------------------------------------------
------------------------------------------------------------
------------------------------------------------------------
------------------------------------------------------------
------------------------------------------------------------
------------------------------------------------------------
------------------------------------------------------------
------------------------------------------------------------
------------------------------------------------------------
------------------------------------------------------------
------------------------------------------------------------
------------------------------------------------------------
------------------------------------------------------------
------------------------------------------------------------
------------------------------------------------------------
------------------------------------------------------------
------------------------------------------------------------
------------------------------------------------------------
-------------------SHASFP----------NRL-MKGVR----------------
T-PVIA----------------------------------------------------ET
SVK-LY-----S------ILLT--------------------------------SKCHP-
----LLTD-------------------FLCLAYY---------------------PLC--
--------------QK----------------------------GL--------------
PFTV--------------------------YPC-------------RSICLDVKDK-CVG
YFKAI------------------------------------------G-L----------
--DWPE----------A------------------------------------------L
----------------------------------TC--EK--------------------
------------------------------------------------------------
-----------------------------------------------------------F
P---------TN---TTS------------------------------------------
------------------------------------------SV----------------
------------------------------------------------------------
------------------------------------------------------------
------------------------------------------------------------
------------------------------------------------------------
------------------------------------------------------------
------------------------------------------------------------
------------------------------------------------------------
------------------------------------------------------------
------------------------------------------------------------
------------------------------------------------------------
------------------------------------------------------------
------------------------------------------------------------
------------------------------------------------------------
------------------------------------------------------------
------------------------------------------------------------
------------------------------------------------------------
------------------------------------------------------------
------------------------------------------------------------
------------------------------------------------------------
------------------------------------------------------------
------------------------------------------------------------
------------------------------------------------------------
------------------------------------------------------------
------------------------------------------------------------
------------------------------------------------------------
------------------------------------------------------------
------------------------------------------------------------
------------------------------------------------------------
------------------------------------------------------------
------------------------------------------------------------
------------------------------------------------------------
------------------------------------------------------------
------------------------------------------------------------
------------------------------------------------------------
------------------------------------------------------------
------------------------------------------------------------
------------------------------------------------------------
------------------------------------------------------------
------------------------------------------------------------
------------------------------------------------------------
------------------------------------------------------------
--------------------------------
>LEUCO_31287
------------------------------------------------------------
------------------------------------------------------------
------------------------------------------------------------
------------------------------------------------------------
-----------------------------MDCCRYLTPLLLA------------------
------------------------------------------------------------
------------------------------------------------------------
------------------------------------------------------------
-ILAALV-----------------------------------------------------
-----------------------------------EIQAGHSPSDNRL------------
------------------------------------------------------------
-----------------------------------LAEEFLRAD----------------
------------------------------------------------------------
------------------------------------------------------------
------------------------------------------------------------
------------------------------------------------------------
------------------------------------------------------------
------------------------------------------------------------
------------------------------------------------------------
-------------RPLKC-----------QRLKN-------------RYGRM-CASY---
--------------GY--------------------------------------------
-------------------NMTRMP----------NLL---NHQ----------------
R-QREA----------------------------------------------------YA
HLQ-GY-----S------HLIE--------------------------------SHCSA-
----ELQF-------------------LLCAYHF---------------------PMC--
--------------SLE--------------------------SDPSW-----------A
PALM--------------------------TPC-------------RSLCERVRDQ-CLP
TLQRY------------------------------------------G-F----------
--EWPA----------Q------------------------------------------M
----------------------------------QC--DK--------------------
------------------------------------------------------------
-----------------------------------------------------------L
Q---------EQ---SLIT-----TQEGERVACV-DRPQ---------------------
----------------------LD------------------VVTAPP------------
------------------------------------------------------------
------------------------------------------------------------
------------------------------------------------------------
------------------------------------------------------------
-----T-C----------------------------------------------------
------------------------------------------------------------
------------------------------------------------------------
------------------------------------------------------------
------------------------------------------------------------
------------------------------------------------------------
----------------PPISCDNVKLKKKTFS----------------------------
------------------------------------------------------------
-------KGLFHFALEGT------------------------------------------
------------------------------------------------------------
------------------------------------------------------------
YLGSFL--------------------------------------LKDRKE-LQVR-----
-----------LSHVHH--------FCKRVPQEVQNMENNSM------------------
---------------------VSLRTDQTDL-----------------------------
------------------------CTC---------------------P-----------
-----DLE----------------------------------------------------
-IGHTYLFTGHV------------------------------------------------
--------DR---------RGRLLI--------------Q-AQRSI--------------
----MLTLT-----------KPAT------------------------------------
Q--------------ARKVKKWMRRFC---------------------------------
------------------------------------------------------------
---------------------------KKYRPDF--------------------------
------------------------------------------------------------
------------------------------------------------------------
------------------------------------------VTTKGR------------
------------------------------------------------------------
------------------------------------------------------------
------------------------------------------------------SP----
------------------------------------------------------------
------------------------------------------------------------
------------------------------------------------------------
------------------------------------------------------------
--------------------------------------TSPK------------------
----------------------P-------------------------------------
------------------------------------------------------------
------------------------------------------------------------
------------------------------------------------------------
--------------------------------
>IRCFA_5995
------------------------------------------------------------
------------------------------------------------------------
------------------------------------------------------------
------------------------------------------------------------
------------------------------------------------------------
------------------------------------------------------------
------------------------------------------------------------
------------------------------------------------------------
------------------------------------------------------------
------------------------------------------------------------
------------------------------------------------------------
------------------------------------------------------------
------------------------------------------------------------
------------------------------------------------------------
------------------------------------------------------------
------------------------------------------------------------
------------------------------------------------------------
------------------------------------------------------------
------------------------------------------------------------
------------------------------------------------------------
------------------------------------------------------------
------------------------------------------------------------
--QNEA----------------------------------------------------YN
EFV-KH-----V------PIIQ--------------------------------SNCSA-
----ELRA-------------------FLCYHYF---------------------PVC--
--------------KSAN---------------------------------------PKP
DELV--------------------------KPC-------------RSVCRKATVG-CES
CLQSH------------------------------------------S-I----------
--ELPS------------------------------------------------------
-----------------------------------C--NN--------------------
------------------------------------------------------------
-----------------------------------------------------------Y
K---------VK------------------------------------------------
------------------------------------------------------------
------------------------------------------------------------
------------------------------------------------------------
------------------------------------------------------------
------------------------------------------------------------
------------------------------------------------------------
------------------------------------------------------------
------------------------------------------------------------
------------------------------------------------------------
------------------------------------------------------------
------------------------------------------------------------
------------------------------------------------------------
------------------------------------------------------------
------------------------------------------------------------
------------------------------------------------------------
------------------------------------------------------------
------------------------------------------------------------
------------------------------------------------------------
------------------------------------------------------------
------------------------------------------------G-----------
------------------------------------------------------------
------------------------------------------------------------
------------------------------------------------------------
------------------------------------------------------------
------------------------------------------------------------
------------------------------------------------------------
------------------------------------------------------------
------------------------------------------------------------
------------------------------------------------------------
------------------------------------------------------------
------------------------------------------------------------
------------------------------------------------------------
------------------------------------------------------------
------------------------------------------------------------
------------------------------------------------------------
------------------------------------------------------------
------------------------------------------------------------
------------------------------------------------------------
------------------------------------------------------------
------------------------------------------------------------
------------------------------------------------------------
------------------------------------------------------------
-------------------------------N
>LEUCO_84377
------------------------------------------------------------
------------------------------------------------------------
------------------------------------------------------------
------------------------------------------------------------
------------------------------MDSCLMSLLLLA------------------
------------------------------------------------------------
------------------------------------------------------------
------------------------------------------------------------
-VLLVGLLPH--------------------------------------------------
-----------------------------------PGDAAREVRLPKI------------
------------------------------------------------------------
-----------------------------------L-TDFHSVF----------------
------------------------------------------------------------
------------------------------------------------------------
------------------------------------------------------------
------------------------------------------------------------
------------------------------------------------------------
------------------------------------------------------------
------------------------------------------------------------
-------------RDYQC-----------QKV----------------TVPL-CTRF---
--------------GY--------------------------------------------
-------------------NHTVMP----------NYL---NHK----------------
S-QAEA----------------------------------------------------ES
ELRTSY-----C------KLIE--------------------------------ANCSP-
----ELPF-------------------LLCSYHL---------------------PIC--
--------------AP----------------------------SL--------------
EHPV--------------------------VPC-------------KSLCRRVKRA-CKP
GLERA------------------------------------------N-F----------
--SWPA----------S------------------------------------------L
----------------------------------DC--DA--------------------
------------------------------------------------------------
-----------------------------------------------------------L
P---------RREIKNSK--------GALIVACA-DRMI---------------------
----------------------DS------------------------------------
------------------------------------------------------------
--------QPDQPF----------------------------------------------
------------------------------------------------------------
------------------------------------------------------------
-----------CPARTT-------------------------------------------
------------------------------------------------------------
---------------------------------------------------PVLP-----
------------------------------------------------------------
------------------------------------------------------------
------------------------------------------------------------
-------------------QCEE-------------------------------------
---------------------------------------PETCTLGKTKKKFFCKTRY--
------------------------------------------------------------
------------------------------------------------------------
------------------------------------------------------------
---------------------------------------------GWAAH-GYVA-DE--
----------ISSNGQH----------AIVFRAKKLIYTG-----DSDV-----------
-----------------------LNERMFE---------------------KDSTGHFN-
----------LTLHTGQFS-HCDKCVK---------------------I-----------
-----KVS----------------------------------------------------
--SKEVIVAGALSSNDG---------------------APHLLYEPP-------------
TAAYGNAKAN---------LLKKVP--------------K--------------------
------------------------------------------------------------
------------------------------------------------------------
----------------------------------------HLRKCA--------------
------------------------------------------------------------
------------------------------------------------------------
-------------------------------------KK---------FRSKG-------
------------------------------------------L-----------------
------------------------------------------------------------
------------------------------------------------------------
------------------------------------------------------------
------------------------------------------------------------
------------------------------------------------------------
------------------------------------------------------------
------------------------------------------------------------
------------------------------------------------------------
------------------------------------------------------------
------------------------------------------------------------
------------------------------------------------------------
------------------------------------------------------------
--------------------------------
>LEUCO_110667_FZD8
------------------------------------------------------------
------------------------------------------------------------
------------------------------------------------------------
------------------------------------------------------------
------------------------------MDSCLMSLLLLA------------------
------------------------------------------------------------
------------------------------------------------------------
------------------------------------------------------------
-VLLVGLLPH--------------------------------------------------
-----------------------------------PGDAAREVRLPKI------------
------------------------------------------------------------
-----------------------------------L-TDFHSVF----------------
------------------------------------------------------------
------------------------------------------------------------
------------------------------------------------------------
------------------------------------------------------------
------------------------------------------------------------
------------------------------------------------------------
------------------------------------------------------------
-------------RDYQC-----------QKV----------------TVPL-CTRF---
--------------GY--------------------------------------------
-------------------NHTVMP----------NYL---NHK----------------
S-QAEA----------------------------------------------------ES
ELRTSY-----C------KLIE--------------------------------ANCSP-
----ELPF-------------------LLCSYHL---------------------PIC--
--------------AP----------------------------SL--------------
EHPV--------------------------VPC-------------KSLCRRVKRA-CKP
GLERA------------------------------------------N-F----------
--SWPA----------S------------------------------------------L
----------------------------------DC--DA--------------------
------------------------------------------------------------
-----------------------------------------------------------L
P---------RREIKNSK--------GALIVACA-DRMI---------------------
----------------------DS------------------------------------
------------------------------------------------------------
--------QPDQPF----------------------------------------------
------------------------------------------------------------
------------------------------------------------------------
-----------CPARTT-------------------------------------------
------------------------------------------------------------
---------------------------------------------------PVLP-----
------------------------------------------------------------
------------------------------------------------------------
------------------------------------------------------------
-------------------QCEE-------------------------------------
---------------------------------------PETCTLGKTKKKFFCKTRY--
------------------------------------------------------------
------------------------------------------------------------
------------------------------------------------------------
---------------------------------------------GWAAH-GYVA-DE--
----------ISSNGQH----------AIVFRAKKLIYTG-----DSDV-----------
-----------------------LNERMFE---------------------KDSTGHFN-
----------LTLHTGQFS-HCDKCVK---------------------I-----------
-----KVS----------------------------------------------------
--SKEVIVAGAVSTKFM---------------------QPSL------------------
------SQNN---------LC---------------------------------------
------------------------------------------------------------
------------------------------------------------------------
--------------------------------------------CT--------------
------------------------------------------------------------
------------------------------------------------------------
-------------------------------------LR---------FHQ---------
------------------------------------------------------------
------------------------------------------------------------
------------------------------------------------------------
------------------------------------------------------------
------------------------------------------------------------
------------------------------------------------------------
------------------------------------------------------------
------------------------------------------------------------
------------------------------------------------------------
------------------------------------------------------------
------------------------------------------------------------
------------------------------------------------------------
------------------------------------------------------------
--------------------------------
>LEUCO_64794
---------------------MD-------------------------------------
------------------------------------------------------------
------------------------------------------------------------
------------------------------------------------------------
-----------------------------FQLQLAVAACLLSL-----------------
------------------------------------------------------------
------------------------------------------------------------
------------------------------------------------------------
GTLPISPAIAVPLS----------------------------------------------
-----------------------------------EGAPASETDEVLLS-----------
------------------------------------------------------------
--------------------------------ISASAVDYKDPPTHYRPV----------
-----------------REHHP------------------------------------IQ
ELDSGAQSARAGPPPVLS------------------------------------------
--------LSGRRNDYLAT-----------------------------------------
------------------------------------------------------------
------------------------------------------------------------
------------------------------------------------------------
------------------------------------------------------------
-------MYLSVDRDHDC-----------QPMSR-------------RAARM-CAQF---
--------------GY--------------------------------------------
-------------------NMTRVP----------NLL---NHQ----------------
T-QVEA----------------------------------------------------YQ
QLV-GY-----R------ELLR--------------------------------SNCAQ-
----DLLF-------------------LLCSYHL---------------------PSC--
--------------QGNRKQIV---------------------TDTAS---------VGE
VALV--------------------------TPC-------------RGLCERVKDS-CLP
LLQRH------------------------------------------G-Y----------
--DWPW----------S------------------------------------------M
----------------------------------EC--DR--------------------
------------------------------------------------------------
-----------------------------------------------------------L
Q---------TEPLMTEP-------ESRQLVACV-NTPPPP-------------------
---------------------------------------------TPDAASLEF------
------------------------------------------------------------
-GPDPAAPTPEVETH---------------------------------------------
-------------------------------------PVCQPRS----------------
------------------------------------------------------------
-----------CPSQKV--------KRRVFK-----------------------------
--SNAYDWVIEGRY----------------------------------------LGMI--
---------------VKDHKH-----------------------SLQIRIKKIIY-----
------------------------------------------------------------
------------------------------------------------------------
------------------------------------------------------------
----------------KSSSSPR----------R--------------------------
------------------------------------------------------------
------------------------------------------------------------
------------------------------------------------------------
------------------------------------------------------------
--------------------------------------------LKVGRE----------
------------------------------------------------------------
-----------------------------------LI------------ILTDQPESV--
---------------------CGGCPDLH-------------------------------
------------------------------------------------------------
AMNTTYVMAGFARGSRL-------------------------------------------
-----------E-----YRVDEGIA-----------------------------------
----LPTE-------------PS-------------------------------------
--------------YAKKIAKWLKKLYRA-------------------------------
------------------------------------------------------------
------------------------------------------------------------
------------------------------------------------------------
------------------------------------------------------------
------------------------------------------------------------
------------------------------------------------------------
------------------------------------------------------------
------------------------------------------------------------
------------------------------------------------------------
------------------------------------------------------------
------------------------------------------------------------
------------------------------------------------------------
------------------------------------------------------------
------------------------------------------------------------
------------------------------------------------------------
------------------------------------------------------------
------------------------------------------------------------
--------------------------------
>STYCA_139049
------------------------------------------------------------
------------------------------------------------------------
------------------------------------------------------------
------------------------------------------------------------
-----------------------------------MRFVLA-------------------
------------------------------------------------------------
------------------------------------------------------------
------------------------------------------------------------
-VLAVSL-----------------QLVLS-------------------------------
-----------------------------------EGAPATHKDRRSW------------
------------------------------------------------------------
-----------------------------------YGGQITVLP----------------
------------------------------------------------------------
------------------------------------------------------------
------------------------------------------------------------
------------------------------------------------------------
------------------------------------------------------------
------------------------------------------------------------
------------------------------------------------------------
------------EATQNC-----------SIF----------------LHPY-CNGI---
--------------GY--------------------------------------------
-------------------STALFP----------NRR----DQ----------------
Y-YDAA----------------------------------------------------SR
EFG-DF-----T------SLLQ--------------------------------SGCSN-
----KLGT-------------------LLCFFYF---------------------PFC--
--------------DVSHWQS----------------------TSLDS---------RNE
FKPV--------------------------MPC-------------RETCQEVRNK-CES
TLQAH------------------------------------------G-F----------
--NWPS----------H------------------------------------------F
----------------------------------DC--SKEY------------------
------------------------------------------------------------
----------------------------------------------------------FL
P---------AS-----------------ESKCA-DGIVN--------------------
----------------------KT-----------------LTITEPKELP---------
------------------GPTEGESGDEDPCQGNDVNS-------DCPNSTEQPAAGTSE
PTEESTTQEPTEE-----------------------------------------------
STTNL--------------------------------PTEEP------------------
-------------------------------TVAC-------------------------
-----T-CP-RCDVRSTC-------TANTFK-----------------------------
--RNGYTFAAK-------------------------------------------------
------------------------------------------------------------
------------------------------------------------------------
------------------------------------------------------------
------------------------------------------------------------
----------------VRVLSTQ-NRDGTH------------------------------
------------------------------------------------------------
------------------------------------------------------------
------------------------------------------------------------
------------------------------------------------------------
---------------------------------------------TYSVH-VLKQ-----
------------------------------------------------------------
---------------------YSLKSAVNRTMVP-----------------APDMAEY--
----------IVLHGNPH--CCNQCPT---------------------------------
-----------------------------------------------------------L
QTGMTYMIGGH-------------------------------------------------
------------------------------------------------------------
-----------------------------------------------------------Y
Q--------------RSPSIQWDMRSD---------------------------------
------------------------------------------------------------
-----------------------DSLASQWKPKYD-------------------------
------------------------------------------------------------
----------------KKQNM-------------QKW-----------------------
------------------------------------------------------------
------------------------------------------------------------
------------------------------------------------------------
------------------------------------------------------------
------------------------------------------------------------
--------------------------IENG------------------NVHRLNQL----
------------------------------------------------------------
------QNGIEGR-----------------------------------------------
------------------------------------------------------------
------------------------------------------------------------
------------------------------------------------------------
------------------------------------------------------------
------------------------------------------------------------
--------------------------------
>PSESU_74
------------------------------------------------------------
------------------------------------------------------------
------------------------------------------------------------
------------------------------------------------------------
------------------------------------------------------------
------------------------------------------------------------
------------------------------------------------------------
------------------------------------------------------------
------------------------------------------------------------
------------------------------------------------------------
------------------------------------------------------------
------------------------------------------------------------
------------------------------------------------------------
------------------------------------------------------------
------------------------------------------------------------
------------------------------------------------------------
------------------------------------------------------------
------------------------------------------------------------
------------------------------------------------------------
------------------------------------------------------------
------------------------------------------------------------
-----------------------LP----------NPR---GHE----------------
T-VEEA----------------------------------------------------QG
EFN-DF-----T------ALLN--------------------------------SNCSL-
----YIGT-------------------FLCFFYF---------------------PWTSG
-------------CSADS------------------------NNNVQ-------------
PITI--------------------------LPC-------------KETCLAAKTEACTQ
IVKAS------------------------------------------P-VG---------
--GWVD----------H------------------------------------------L
----------------------------------DC------------------------
------------------------------------------------------------
------------------------------------------------------------
------------------------------------------------------------
------------------------------------------------------------
------------------------------------------------------------
------------------------------------------------------------
------------------------------------------------------------
------------------------------------------------------------
------------------------------------------------------------
------------------------------------------------------------
------------------------------------------------------------
------------------------------------------------------------
------------------------------------------------------------
------------------------------------------------------------
------------------------------------------------------------
------------------------------------------------------------
------------------------------------------------------------
------------------------------------------------------------
------------------------------------------------------------
------------------------------------------------------------
------------------------------------------------------------
------------------------------------------------------------
------------------------------------------------------------
------------------------------------------------------------
------------------------------------------------------------
------------------------------------------------------------
------------------------------------------------------------
------------------------------------------------------------
------------------------------------------------------------
------------------------------------------------------------
------------------------------------------------------------
------------------------------------------------------------
------------------------------------------------------------
------------------------------------------------------------
------------------------------------------------------------
------------------------------------------------------------
------------------------------------------------------------
------------------------------------------------------------
------------------------------------------------------------
------------------------------------------------------------
------------------------------------------------------------
------------------------------------------------------------
------------------------------------------------------------
------------------------------------------------------------
------------------------------------------------------------
--------------------------------
>STYCA_7247
---------------------MLGDCYVSYR-------------------------RLNS
AII---------------------------------------------------------
------------------------------------------------------------
------------------------------------------------------------
------------------------SHSLRPGRLIIMRITLI-------------------
------------------------------------------------------------
------------------------------------------------------------
------------------------------------------------------------
-VLGVALQLA--------------------------------------------------
------------------------------------------------------------
------------------------------------------------------------
--------------------------------------ISTGVP----------------
------------------------------------------------------------
----YGRDRRQFNGP---------------------------------------------
------------------------------------------------------------
------------------------------------------------------------
------------------------------------------------------------
------------------------------------------------------------
------------------------------------------------------------
-------RKVVEESVTTC-----------QNF----------------TVKE-CNNLG--
-------------DGY--------------------------------------------
-------------------STALFP----------NQR---GWN----------------
--LNQS----------------------------------------------------RE
QFA-YF-----V------PLVK--------------------------------SGCSA-
----KVRT-------------------LFCFYFF---------------------PFC--
--------------DLTVW------------------------NTIPM----------SE
RNAI--------------------------LPC-------------RETCQEVRDS-CEA
LLESSSHNGR-------------------------------------N-F----------
--SWPD----------W------------------------------------------L
----------------------------------NC--DNDY------------------
------------------------------------------------------------
----------------------------------------------------------FL
P---------AS---------------TSELMCA-NGTAS--------------------
----------------------LSNKD------------TKEIDEEPTVEEATE------
-------------------------------------------------------EDGGD
TTSEILTEKPQAETP---------------------------------------------
-------------------------------------SSAPP------------------
-------------------------------TPVCN------------------------
-------CTLKCKSRTKI-------SGGTFK-----------------------------
--NNDYNFVAN-------------------------------------------------
------------------------------------------------------------
------------------------------------------------------------
------------------------------------------------------------
------------------------------------------------------------
----------------VTVISEG-------------------------------------
------------------------------------------------------------
------------------------------------------------------------
------------------------------------------------------------
------------------------------------------------------------
---------------------------------------------------SINE-----
-------------------------------TRVFTVHV---------------------
------------------------------------------------------------
------------------------------------------------------------
-----NQA---------------------------------------------YPL----
------------------------------------------------------------
---KSTQGGK--------------------------------------------------
------------------------------------------------------------
------------------------------------------------------------
------------------------------------------------------------
---------------------------ITEAPEMA-------------------------
------------------------------------------------------------
------------------------------------------------------------
------------------------------------------------------------
------------------------------------------------------------
------------------------------------------------------------
------------------------------------------------------------
------------------------------------------------------------
------------------------------------------------------------
------------------------------------------------------------
------------------------------------------------------------
------------------------------------------------------------
----------------------P-------------------------------------
------------------------------------------------------------
------------------------------------------------------------
------------------------------------------------------------
--------------------------------
>LUBBA_SFRP
---------------------MEL--------------------------------RT--
------------------------------------------------------------
------------------------------------------------------------
------------------------------------------------------------
------------------------------------------------------------
------------------------------------------------------------
------------------------------------------------------------
------------------------------------------------------------
-FFFVALQVM--------------------------------------------------
------------------------------------------------------------
------------------------------------------------------------
--------------------------------------FAASRPAS--------------
------------------------------------------------------------
------------------------------------------------------------
-----------RREAVV-------------------------------------------
------------------------------------------------------------
------------------------------------------------------------
------------------------------------------------------------
------------------------------------------------------------
-------TVGDIPSGPQY-----------VRF----------------NSPV-CNTLG--
------------GQGY--------------------------------------------
-------------------NTASFP----------NPI---APTYL-------------P
T-HEKA----------------------------------------------------EA
EGNAAI-----S------LAVA--------------------------------SMCSP-
----DVAL-------------------FLCFSYF---------------------PFC--
--------------AEN-------------------------------------------
KPPV--------------------------LPC-------------KSLCEKVRGD-CEP
YLNTT-----------------------------------------YG-I----------
--RWPQ----------W------------------------------------------A
----------------------------------DC--EN--------------------
------------------------------------------------------------
-----------------------------------------------------------V
G---------RV-------------VSRNGGGCI-NATF---------------------
------------------------------------------ASSPPPSTP---------
------------------------------------------------------------
-ATTAVSSSPAPTPPT--------------------------------------------
TSPAPA------------------------------------------------------
------------------------------------------------------------
-------CGA-CSLQNRVY-----STTLRLQ-----------------------------
--NSNLTFAAK-------------------------------------------------
---------------VSVIS-------------------------RNTTNRIITY-----
---------------------G--------------------------------------
VNVVKVY-----------------------------------------------------
------------------------------------------------------------
-----------------DLACKL-------------------------------------
------------------------------------------------------------
------------------------------------------------------------
------------------------------------------------------------
------------------------------------------------------------
------------------------------------------------------------
-----------------------P-AASRVPQN---IAITCDE-----------------
------------------------------------------------------------
--------------------RCCSCVE---------------------------------
-----------------------------------------------------------M
TVGITYLVGGYYAV----------------------------------------------
-------NDRN--------VTEWRV-----------------------------------
---------------------PCQNGVIP-------------------------PWSSDY
T--------------TVKMDKWMTSAA---------------------------------
----------------------------------------KDRQCILNT-----------
------------------------------------------------------------
------------------------------------------------------------
------------------------------------------------------------
------------------------------------------------------------
------------------------------------------------------------
------------------------------------------------------------
------------------------------------------------------------
------------------------------------------------------------
------------------------------------------------------------
------------------------------------------------------------
------------------------------------------------------------
------------------------------------------------------------
------------------------------------------------------------
------------------------------------------------------------
------------------------------------------------------------
------------------------------------------------------------
--------------------------------
>SPOLA_SFRP
------------------------------------------------------------
------------------------------------------------------------
------------------------------------------------------------
------------------------------------------------------------
------------------------------------------------------------
------------------------------------------------------------
------------------------------------------------------------
------------------------------------------------------------
------------------------------------------------------------
------------------------------------------------------------
------------------------------------------------------------
----------------------------------------APTPPQ--------------
------------------------------------------------------------
------------------------------------------------------------
------------------------------------------------------------
------------------------------------------------------------
------------------------------------------------------------
------------------------------------------------------------
------------------------------------------------------------
------ILVVAPSGGPQC-----------VRF----------------NSPV-CNALG--
------------GQGY--------------------------------------------
-------------------NYAQFP----------NPL---APAYL-------------P
N-AQKA----------------------------------------------------ES
EANAVI-----H------QALA--------------------------------SQCSK-
----YVVE-------------------FMCFSYF---------------------PLC--
--------------DPSSTT----------------------------------------
TPPV--------------------------LPC-------------TSLCEQVRSD-CEP
VLNAT-----------------------------------------YG-T----------
--RWPQ----------W------------------------------------------A
----------------------------------NC--EN--------------------
------------------------------------------------------------
------------------------------------------------------------
------------------------------------------------------------
------------------------------------------------------------
------------------------------------------------------------
------------------------------------------------------------
------------------------------------------------------------
------------------------------------------------------------
------------------------------------------------------------
------------------------------------------------------------
------------------------------------------------------------
------------------------------------------------------------
------------------------------------------------------------
------------------------------------------------------------
------------------------------------------------------------
------------------------------------------------------------
------------------------------------------------------------
------------------------------------------------------------
------------------------------------------------------------
------------------------------------------------------------
------------------------------------------------------------
------------------------------------------------------------
------------------------------------------------------------
------------------------------------------------------------
------------------------------------------------------------
------------------------------------------------------------
------------------------------------------------------------
------------------------------------------------------------
------------------------------------------------------------
------------------------------------------------------------
------------------------------------------------------------
------------------------------------------------------------
------------------------------------------------------------
------------------------------------------------------------
------------------------------------------------------------
------------------------------------------------------------
------------------------------------------------------------
------------------------------------------------------------
------------------------------------------------------------
------------------------------------------------------------
------------------------------------------------------------
------------------------------------------------------------
------------------------------------------------------------
------------------------------------------------------------
------------------------------------------------------------
--------------------------------
>EPHMU_SFRP
---------------------LSVI-----------------------------------
------------------------------------------------------------
------------------------------------------------------------
------------------------------------------------------------
------------------------------------------------------------
------------------------------------------------------------
------------------------------------------------------------
------------------------------------------------------------
AFLAAAARVI--------------------------------------------------
------------------------------------------------------------
------------------------------------------------------------
--------------------------------------LSAPTPPQ--------------
------------------------------------------------------------
------------------------------------------------------------
------------------------------------------------------------
------------------------------------------------------------
------------------------------------------------------------
------------------------------------------------------------
------------------------------------------------------------
------ILVVEPSSGPVC-----------VRF----------------NSPV-CNALG--
------------GQGY--------------------------------------------
-------------------NYATFP----------NPI---APAYL-------------P
N-SQKA----------------------------------------------------ES
EANAVI-----Q------QALA--------------------------------SRCSK-
----YVVE-------------------FMCFAYF---------------------PLC--
--------------DPNNTR----------------------------------------
APPV--------------------------MPC-------------RSLCERVRSD-CEP
VLNAT-----------------------------------------YG-T----------
--RWPQ----------W------------------------------------------A
----------------------------------NC--EN--------------------
------------------------------------------------------------
-----------------------------------------------------------I
A---------NA-----------VIQNHADDLCF-GKAVA--------------------
---------------------------------------DTILTEVTTTQP---------
------------------------------------------------------------
-ATTATTTQPATTATT--------------------------------------------
TQPATTA--------------------------TTAAHQSAPQRPL--------------
------------------------------------------------------------
-------CSA-CNPVQ--------VTPEAFK-----------------------------
--LRNYTFAAK-------------------------------------------------
---------------VQIKS-------------------------KSTADKVITY-----
---------------------G--------------------------------------
AEVLQY------------------------------------------------------
------------------------------------------------------------
--------------SPLQQQCSS-------------------------------------
------------------------------------------------------------
------------------------------------------------------------
------------------------------------------------------------
------------------------------------------------------------
------------------------------------------------------------
-----------------------N-SSVRLPPKTVIISMTANG-----------------
------------------------------------------------------------
--------------------QCAPCFV---------------------------------
-----------------------------------------------------------L
KPGQIYLVGG--------------------------------------------------
---STSQQDKS-----------------------------------G-------------
----VWLV-------------PNQADVVA-------------------------PWMNQY
T------------------QKWVQMTA---------------------------------
----------------------------------------KSDKCQLDP-----------
------------------------------------------------------------
------------------------------------------------------------
-----------VHV----------------------------------------------
------------------------------------------------------------
------------------------------------------------------------
------------------------------------------------------------
------------------------------------------------------------
------------------------------------------------------------
------------------------------------------------------------
------------------------------------------------------------
------------------------------------------------------------
------------------------------------------------------------
------------------------------------------------------------
------------------------------------------------------------
------------------------------------------------------------
------------------------------------------------------------
--------------------------------
>EPHFL_SFRP
------------------------------------------------------------
------------------------------------------------------------
------------------------------------------------------------
------------------------------------------------------------
------------------------------------------------------------
------------------------------------------------------------
------------------------------------------------------------
------------------------------------------------------------
------------------------------------------------------------
------------------------------------------------------------
------------------------------------------------------------
------------------------------------------------------------
------------------------------------------------------------
------------------------------------------------------------
------------------------------------------------------------
------------------------------------------------------------
------------------------------------------------------------
------------------------------------------------------------
------------------------------------------------------------
-----------------C-----------VRF----------------NSPV-CNALG--
------------GQGY--------------------------------------------
-------------------SYASFP----------NPL---APAYL-------------P
N-PRTA----------------------------------------------------EN
EANAVI-----Q------QALT--------------------------------SRCSQ-
----YVAE-------------------FMCFAYF---------------------PLC--
--------------DQNSMK----------------------------------------
TPPV--------------------------LPC-------------KSLCERVRSD-CEP
VLNAT-------------------------------------------------------
------------------------------------------------------------
------------------------------------------------------------
------------------------------------------------------------
------------------------------------------------------------
------------------------------------------------------------
------------------------------------------------------------
------------------------------------------------------------
------------------------------------------------------------
------------------------------------------------------------
------------------------------------------------------------
------------------------------------------------------------
------------------------------------------------------------
------------------------------------------------------------
------------------------------------------------------------
------------------------------------------------------------
------------------------------------------------------------
------------------------------------------------------------
------------------------------------------------------------
------------------------------------------------------------
------------------------------------------------------------
------------------------------------------------------------
------------------------------------------------------------
------------------------------------------------------------
------------------------------------------------------------
------------------------------------------------------------
------------------------------------------------------------
------------------------------------------------------------
------------------------------------------------------------
------------------------------------------------------------
------------------------------------------------------------
------------------------------------------------------------
------------------------------------------------------------
------------------------------------------------------------
------------------------------------------------------------
------------------------------------------------------------
------------------------------------------------------------
------------------------------------------------------------
------------------------------------------------------------
------------------------------------------------------------
------------------------------------------------------------
------------------------------------------------------------
------------------------------------------------------------
------------------------------------------------------------
------------------------------------------------------------
------------------------------------------------------------
------------------------------------------------------------
------------------------------------------------------------
--------------------------------
>LEUCO_40151
------------------------------------------------------------
------------------------------------------------------------
------------------------------------------------------------
------------------------------------------------------------
------------------------------------MKVLY-------------------
------------------------------------------------------------
------------------------------------------------------------
------------------------------------------------------------
-IISVCLVAL-------------HQLSMA-------------------------------
-----------------------------------SALSHLAATLRAY------------
------------------------------------------------------------
--------------------------------------QYFQLEH---------------
------------------------------------------------------------
------------------------------------------------------------
------------------------------------------------------------
------------------------------------------------------------
------------------------------------------------------------
------------------------------------------------------------
------------------------------------------------------------
------------TQGSTC-----------DVIKHS------------PRKNY-CLGF---
--------------GY--------------------------------------------
-------------------NMSTTP----------NLL----NQ----------------
N-QDDA----------------------------------------------------LQ
QMQ-GF-----N------PLVQ--------------------------------AECSP-
----ELPF-------------------LLCSLYF---------------------PIC--
--------------VPPPVTGA------------------PGEAVFRP---------QDE
VQMT--------------------------TPC-------------RSLCNRVKDS-CLP
VLDRF------------------------------------------G-F----------
--DWPA----------D------------------------------------------L
----------------------------------NC--SV--------------------
------------------------------------------------------------
-----------------------------------------------------------L
Q---------DEPVASGP--------HGETIVCL-NRAPN--------------------
---------------------AFS------------------------------------
------------------------------------------------------------
---------PAFKE----------------------------------------------
------------------------------------------------------------
-------------------------------AGSCPA-----------------------
--------VPNCKTSPV--------KKKTFK-----------------------------
--SAKFHFSLT-------------------------------------------------
------------------------------------------------------------
------------------------------------------------------------
------------------------------------------------------------
------------------------------------------------------------
----------------GSLIKSG-------------------------------------
M-----------------------------------------TGGYKSLYVNISKVIY--
------------------------------------------------------------
------------------------------------------------------------
------------------------------------------------------------
---------------------------------------------KCKQE-VIPR-----
-------------------------------PVARQLRAGGT------------------
---------------------ALLMSQGIDV-----------------------------
------------------------CDC---------------------P-----------
-----SVG----------------------------------------------------
--AGEHIFSGWV------------------------------------------------
------KNDK---------LFIQDI--------------R--------------------
---------------------KKHVVIKG---------------------------VTNR
L--------------TKKVKKWTKKYC---------------------------------
------------------------------------------------------------
------------------------------------------------------------
------------------------------------------------------------
------------------------------------------------------------
------------------------------------------------------------
------------------------------------------------------------
---------------------------------------------------------RA-
------------------------------------------------------------
------------------------------------------------------------
------------------------------------------------------------
------------------------------------------------------------
------------------------------------------------------------
------------------------------------------------------------
------------------------------------------------------------
------------------------------------------------------------
------------------------------------------------------------
------------------------------------------------------------
--------------------------------
>HALMB_46398
---------------------LS-------------------------------------
------------------------------------------------------------
------------------------------------------------------------
------------------------------------------------------------
----------------------------VLTQREAFTSMKI-------------------
------------------------------------------------------------
------------------------------------------------------------
------------------------------------------------------------
-LFFLSGFLV--------------------------------------------------
------------------------------------------------------------
------------------------------------------------------------
------------------------------------------------------------
------------------------------------------------------------
------------------------------------------------------------
------------------------------------------------------------
------------------------------------------------------------
------------------------------------------------------------
------------------------------------------------------------
------------------------------------------------------------
---------LSQSAAQIC-----------DSIGTLQQ----------------CGYNQ--
-------------TGQ--------------------------------------------
-------------------NGTVYP----------SPP----AT----------------
G-IQAV----------------------------------------------------TR
LLD-TI------------RTRL--------------------------------SGCSS-
----NLQR-------------------FVCSALL---------------------PEC--
--------------GVWV------------------------------------------
------------------------------GPC-------------QNLCETVRSD-CAG
NLNAV-----------------------------------------TN-V----------
--ILGE----------L------------------------------------------F
----------------------------------NC--ER--------------------
------------------------------------------------------------
-----------------------------------------------------------Y
R---------------------------NNTHCV-SPVTVP-------------------
-------------------SPSSS------------------QSPSPSSTS---------
------------------------------------------------------------
---SSLSPSPSTTPL---------------------------------------------
GSLT--------------------------------------------------------
------------------------------------------------------------
---ANE-TMG-CPPPS----------QSYYS-----------------------------
--DGSKRFTLG--------------------------WIATWSTFCFLSTLLTLLTFI--
---------------IKPSR-------------------------FEYPWRPIVY-----
----------------------LALCFLLHSL----------------------------
GYFFSLILGR--------------------------------------------------
------------------------------------------------------------
----------------TIITCPG-------------------------------------
-----NVYI--------------------------------SSTSKWGWGHVPCLLNF--
-------ALLYYSMVAAF-------------LW------W--------------------
------------------------------------------------------------
-----------------------------------------------------LTLTISW
FLSSVF---------------------------------------KWSNE-AVGH-----
-----------LAPFFH--------VTAWVLPLLMMISL---------------------
-----------------------VAAQVVS---------------------ADELTGT--
------------------------CFVV----------------RDA-T-----------
-----QPT----------LYALLIGVLI--------------------------PLMVFL
LTGLIFLIIGLVSVLKI---------------------RAFLHK----------------
---KGRQKESI-------VLEKLMI--------------RIGIFVA--------------
----VYVV-------------PAAVVIG----------------------------CYFY
E--------------LVQTPRWVTITE--------------------------------A
DSCSTG------------------------------------SDCK--------------
------------------------------TANSIIPMIRIFMFLMIGSLTGV-------
----------------W-------------------------------------------
-------------I-WSRKTL-------------DSWRS---------LGNRCH------
-----------------------------------------CCINSPH------------
------------------------------------------------------------
------------------------------------------------------------
------------------------------------------------------------
------------------------------------------------------------
----------------------------------------------EKEGDSSSTV----
------------------------------------------------------------
------NS----------------------------------------------------
------------------------------------------------------------
------------------------------------------------------------
------------------------------------------------------------
------------------------------------------------------------
------------------------------------------------------------
--------------------------------
>XESTE_179784
------------------------------------------------------------
------------------------------------------------------------
------------------------------------------------------------
------------------------------------------------------------
--------------------------------------MMF-------------------
------------------------------------------------------------
------------------------------------------------------------
------------------------------------------------------------
-LCLFSSVLL--------------------------------------------------
------------------------------------------------------------
------------------------------------------------------------
------------------------------------------------------------
------------------------------------------------------------
------------------------------------------------------------
------------------------------------------------------------
------------------------------------------------------------
------------------------------------------------------------
------------------------------------------------------------
------------------------------------------------------------
-------LFSSRVTAQNC-----------QEIGTLE---T-------------CGYNY--
-------------TGH--------------------------------------------
-------------------NMQVYP----------NPV----TT----------------
N-IADA----------------------------------------------------AR
YLQ-PL-----Q------SLKD--------------------------------SGCSP-
----HLQS-------------------FICSALL---------------------PEC--
--------------NTWR------------------------------------------
------------------------------GPC-------------KSLCDAVTRD-CAA
WIIQNDQR--L----------------------------------IVL-Q----------
--LTST----------L------------------------------------------F
----------------------------------NC--SR--------------------
------------------------------------------------------------
-----------------------------------------------------------Y
R---------------------------ND-NCI-SPVNIP-------------------
-------------------RPTLT------------------SSPTPSPTL---------
------------------------------------------------------------
---SPTTRSPNLL-----------------------------------------------
------------------------------------------------------------
------------------------------------------------------------
-----N-ATG-CPPSS----------LTYYT-----------------------------
--DTAKSFAIG--------------------------WIATWSVFCFFSTLLTILTFA--
---------------IKPSR-------------------------FEYPWRPIIY-----
----------------------LAISFNIHSI----------------------------
GYFFALILGR--------------------------------------------------
------------------------------------------------------------
----------------NIVTCPN-------------------------------------
-----NVYV--------------------------------SSTASWGWPHAPCLIVF--
-------ALLYYSTMTAF-------------LW------W--------------------
------------------------------------------------------------
-----------------------------------------------------LTLTLSW
FLASVF---------------------------------------KWSNE-AIGR-----
-----------LAPFFH--------VISWILPLLMVISL---------------------
-----------------------VAGQVIS---------------------ADELTGT--
------------------------CFVV----------------RDD-L-----------
-----IPS----------FYALLIGVIL--------------------------PLMLFL
FIGIVFL-----------------------------------------------------
------------------------------------------------------------
------------------------------------------------------------
------------------------------------------------------------
------------------------------------------------------------
------------------------------------------------------------
------------------------------------------------------------
------------------------------------------------------------
------------------------------------------------------------
------------------------------------------------------------
------------------------------------------------------------
------------------------------------------------------------
------------------------------------------------------------
------------------------------------------------------------
------------------------------------------------------------
------------------------------------------------------------
------------------------------------------------------------
------------------------------------------------------------
------------------------------------------------------------
------------------------------------------------------------
------------------------------------------------------------
--------------------------------
>AMPQU_FZDB
---------------------MSFF-----------------------------------
------------------------------------------------------------
------------------------------------------------------------
------------------------------------------------------------
------------------------------------------------------------
------------------------------------------------------------
------------------------------------------------------------
-----------------------------------------------------------Y
SLYLVSFFFI--------------------------------------------------
------------------------------------------------------------
------------------------------------------------------------
------------------------------------------------------------
------------------------------------------------------------
------------------------------------------------------------
------------------------------------------------------------
------------------------------------------------------------
------------------------------------------------------------
------------------------------------------------------------
------------------------------------------------------------
--------FYTPRVTGQC-----------SSRTSLIQEAT-------------CNYNY--
-------------TLR--------------------------------------------
-------------------NLSIYP----------NQV-INETT----------------
E-ISEV----------------------------------------------------VT
LVN-AL----DS------SL----------------------------------RSCSS-
----NADRS-----------------GFICAAFF---------------------PSC--
--------------DSGY------------------------------------------
------------------------------GPC-------------SSFCKKIRQD-CSN
TLPFL-----------------------------------------PS------------
--TVSW----------I------------------------------------------F
----------------------------------NC--TR--------------------
------------------------------------------------------------
-----------------------------------------------------------Y
E---------------------------PNSPCI-QPISI--------------------
-------------------EPTSSS-----------------SSTSSIVVI---------
------------------------------------------------------------
-----STPLPSQTPS---------------------------------------------
TTPS--------------------------------------------------------
------------------------------------------------------------
---TNESSVG-CPPPS----------SSYYT-----------------------------
--DGMKSFTKG--------------------------WIATWSTLCFLSTSLTLLTFV--
---------------IKPSR-------------------------FEYPWRPIIF-----
----------------------LALCFNIHSL----------------------------
GYFFSLALGR--------------------------------------------------
------------------------------------------------------------
----------------GIITCPG-------------------------------------
-----NNYI--------------------------------SSSSKWSWSHIPCLLNF--
-------GLLYYSMVSAF-------------LW------W--------------------
------------------------------------------------------------
-----------------------------------------------------LALTLSW
FLSAVF---------------------------------------KWSNE-SVGR-----
-----------LAPFFH--------VTAWVVPLLMMISL---------------------
-----------------------VAAQVIS---------------------ADELTGT--
------------------------CFIV----------------RDD-S-----------
-----NAT----------LFGLLIGVII--------------------------PLLLFL
SIGLLFLIIGLISVFRI---------------------RRFLHN----------------
---KGRQKESI-------VLEKLMF--------------RIGIFVA--------------
----VYVL-------------PAGAVIS----------------------------CYIY
E--------------LAKVPDWVTLNE--------------------------------A
ESCSDGG-------------------------------------CQ--------------
------------------------------KASPIVFIIRIFMFLMIGILTGV-------
----------------W-------------------------------------------
-------------I-WSKKTL-------------DSWRS---------LGNSC-------
------------------------------------------CSNGSS------------
------------------------------------------------------------
--------------------------------------------------------GKND
QEPTM-------------------------------------------------------
------------------------------------------------------------
----------------------------------------------TKHVRSFSTV----
------------------------------------------------------------
------NS----------------------------------------------------
------------------------------------------------------------
------------------------------------------------------------
------------------------------------------------------------
------------------------------------------------------------
------------------------------------------------------------
--------------------------------
>HALTU_52656
------------------------------------------------------------
------------------------------------------------------------
------------------------------------------------------------
------------------------------------------------------------
----------------------------TLASLCMKSSLMFKVY----------------
------------------------------------------------------------
------------------------------------------------------------
--------------------------------------------------------F---
TLLLVAGFVH--------------------------------------------------
------------------------------------------------------------
------------------------------------------------------------
------------------------------------------------------------
------------------------------------------------------------
------------------------------------------------------------
------------------------------------------------------------
------------------------------------------------------------
------------------------------------------------------------
------------------------------------------------------------
------------------------------------------------------------
----------NALAQQQC-----------ENIGSLLD----------------CTYNR--
-------------TMY--------------------------------------------
-------------------GSPYYT---------ANSD---NLG----------------
S-IAKA----------------------------------------------------SV
YMP-KL-----L------DVIA--------------------------------SNCSD-
----QAVH-------------------FGCATLF---------------------PSC--
--------------ETGY------------------------------------------
------------------------------GPC-------------ESLCHVITTD-CAT
EFVEHLQ----------------------------------------GAFF---------
--VLRE----------F------------------------------------------L
----------------------------------QC--SE--------------------
------------------------------------------------------------
-----------------------------------------------------------Y
P----------------------------TDNCV-PPLAT--------------------
-------------------APTSSQ-----------------------------------
------------------------------------------------------------
---QPATPTPTTTPT---------------------------------------------
NTPTN-------------------------------------------------------
-----------------------------------------------------SGLNNSN
NSLTDD-LNG-CPPAS----------INFFT-----------------------------
--DGTKNFALG--------------------------WVATWSTLSFISTLVTILTFL--
---------------LNPSR-------------------------FQYPWRPIVF-----
----------------------LAACFNIHSI----------------------------
GYLFAIILGR--------------------------------------------------
------------------------------------------------------------
----------------KIVTCPG-------------------------------------
-----NQFI--------------------------------TTSTSWGWEHVPCILVF--
-------GILYYSMMAAF-------------LW------W--------------------
------------------------------------------------------------
-----------------------------------------------------LILTLSW
CLASSL---------------------------------------KWSNE-AISN-----
-----------LALFYH--------LIAWVVPLLMTIAM---------------------
-----------------------IAARQLS---------------------ADELTGI--
------------------------CFII----------------RDE-T-----------
-----NSS----------FYALLFGVVV--------------------------PLIVFI
LIGITFVAIGLFSVCRI---------------------HSFLRR----------------
---KGQQRDSI-------VLEKLMI--------------RVGIFVS--------------
----VYMF-------------PAAVLIG----------------------------CFFY
E--------------LFQRPNWEPVQD---------------------------------
-DCSN---------------------------------------CT--------------
------------------------------NANSTILIVRVFMFLIIGVFTGV-------
----------------W-------------------------------------------
-------------I-WSRKSL-------------LSWKE---------MMVGC-------
------------------------------------------RNFCAK------------
------------------------------------------------------------
--------------------------------------------------------SAND
CNENGSISMTNMKY----------------------------------------------
------------------------------------------------------------
------------------------------------------------------------
------------------------------------------------------------
------------------------------------------------------------
------------------------------------------------------------
------------------------------------------------------------
------------------------------------------------------------
------------------------------------------------------------
------------------------------------------------------------
--------------------------------
>STYCA_6739
------------------------------------------------------------
------------------------------------------------------------
------------------------------------------------------------
------------------------------------------------------------
---------------------------------MTANKMLV-------------------
------------------------------------------------------------
------------------------------------------------------------
------------------------------------------------------------
-ILLVAVCLP--------------------------------------------------
------------------------------------------------------------
------------------------------------------------------------
------------------------------------------------------------
------------------------------------------------------------
------------------------------------------------------------
------------------------------------------------------------
------------------------------------------------------------
------------------------------------------------------------
------------------------------------------------------------
------------------------------------------------------------
-----------LAHSQGCSYRTSTFVGPCVNISDSSG----------------CG-----
-------------MFY--------------------------------------------
-------------------SHSFFP----------NNI----TD----------------
N-GEGA----------------------------------------------------EG
LLR-AY-----Q------PFYREG----------------------------STYDCSV-
----YAHI-------------------FVCIALF---------------------PVC--
--------------DPEL-------------------------GS---------------
TRLR--------------------------PPC-------------KDLCDRVLAD-CHR
QTQEL-----------------------------------------PG-F----------
--DISC----------L------------------------------------------L
----------------------------------NC--DR--------------------
------------------------------------------------------------
-----------------------------------------------------------Y
R---------------------------VTGDCV-LLDDPL-------------------
----------------------------------------VLEVVNPPTVA---------
------------------------------------------------------------
-TLTTLTTEPANTTN---------------------------------------------
------------------------------------------------------------
-----------------------------------------------------EFENTTQ
IGDRSS-SNGTCPIRE----------NSYFG-----------------------------
--QAERVFAKG--------------------------WIAFWATCCFISTLVTLLTFL--
---------------LDPSR-------------------------FHYPWRPVIY-----
----------------------LALSFNIHAT----------------------------
GYIFSLLLGR--------------------------------------------------
------------------------------------------------------------
----------------PLVTCPS-------------------------------------
-----NEFV--------------------------------SISISWNWAHVPCLLIF--
-------SILYYTMIAAF-------------LW------W--------------------
------------------------------------------------------------
-----------------------------------------------------LVLSFCW
FLASAF---------------------------------------KWSNE-AVGH-----
-----------LAPFFH--------VLSWVVPLLMTISL---------------------
-----------------------MAARVVS---------------------ADELSAI--
------------------------CFIV----------------RDQ-S-----------
-----DGS----------FLALLIGVIL--------------------------PLIICL
VIGVVLLVIGFISTLKI---------------------HSFMRD----------------
---GGKEKESM-------ILEKLMI--------------RIGIFVT--------------
----VYII-------------PAAVVIG----------------------------CFVY
E--------------LESRPSWTTVGT---------------------------------
--CPS---------------------------------------CP--------------
------------------------------KPNTAVFMVRIFMFLLIGVLTGV-------
----------------W-------------------------------------------
-------------I-WSRKTL-------------NLWWS---------LPKRI-------
------------------------------------------RNCCSR------------
------------------------------------------------------------
-------------------------------------------------------KESED
TAQDDDIGQPLPPYTAKI------------------------------------------
------------------------------------------------------------
------------------------------------------------HSGPNTLV----
------------------------------------------------------------
------ESADDSA-----------------------------------------------
------------------------------------------------------------
------------------------------------------------------------
------------------------------------------------------------
------------------------------------------------------------
------------------------------------------------------------
--------------------------------
>EPHMU_FZDB
------------------------------------------------------------
------------------------------------------------------------
------------------------------------------------------------
------------------------------------------------------------
----------------------------------MISYFLI-------------------
------------------------------------------------------------
------------------------------------------------------------
------------------------------------------------------------
-FLCILSCFN--------------------------------------------------
------------------------------------------------------------
------------------------------------------------------------
------------------------------------------------------------
------------------------------------------------------------
------------------------------------------------------------
------------------------------------------------------------
------------------------------------------------------------
------------------------------------------------------------
------------------------------------------------------------
------------------------------------------------------------
-----------ARSQNQCT----------VTVRSTNS--TC-----VGGIPTQCSSIV--
-------------SDY--------------------------------------------
-------------------QSASFP----------NNV---SQD----------------
--INNA----------------------------------------------------LL
LYS-KY-----H-----------------------------------------VANCSA-
----LANL-------------------YVCLALF---------------------PRC--
--------------SPQAA-----------------------------------------
SSALGA-----------------------GPPC-------------GSLCRAAVSD-CQG
KLSSG--------------------------------------------LA---------
--QLDD----------K------C-----------------------------------L
F--------------------------------SNC--AQ--------------------
------------------------------------------------------------
-----------------------------------------------------------F
P----------------------------DTNCI-SLDSLL-------------------
-------------------LVNYS------------------LSSTPTTVV---------
------------------------------------------------------------
---TSATLETYAA-----------------------------------------------
------------------------------------------------------------
------------------------------------------------------------
-------VNGSCPRRD----------RSYFT-----------------------------
--QQEKTFALG--------------------------WVAFFSFICFLSTLITILTFL--
---------------LNPSR-------------------------FEYPWRPVVY-----
----------------------LALCFMVHAF----------------------------
GYFLAMMVGR--------------------------------------------------
------------------------------------------------------------
----------------NQLTCPG-------------------------------------
-----NNFV--------------------------------QASATWTWEYAPCLVVF--
-------ILLYYTMMASF-------------LW------W--------------------
------------------------------------------------------------
-----------------------------------------------------LTLTFGW
FLTTVY---------------------------------------RWSHE-AVSR-----
-----------LAPLFH--------ITAWVLPLVMTVLL---------------------
-----------------------LGNKVVG---------------------ADELTAV--
------------------------CFVV----------------MEKDT-----------
-----NST----------FYGLMLGVIL--------------------------PLLLFL
LAGIFFLVAGFISVLRI---------------------RDLMHH----------------
---GGKKTEMD-------RLEKLMV--------------RIGVFVT--------------
----VYIG-------------PAGVMIG----------------------------CYIY
E--------------LTSKPGWKSMADT--------------------------------
-TCTD---------------------------------------CP--------------
------------------------------SPNTAVFMTRVFMFLLIGTLTGV-------
----------------W-------------------------------------------
-------------I-WSXKTL-------------QSWVS---------IPSNL-------
------------------------------------------TSLASKL-----------
------------------------------------------------------------
----------------------------------------------------KINISNES
MEKNMVV-----------------------------------------------------
------------------------------------------------------------
------------------------------------------------------------
------------------------------------------------------------
------------------------------------------------------------
------------------------------------------------------------
------------------------------------------------------------
------------------------------------------------------------
------------------------------------------------------------
------------------------------------------------------------
--------------------------------
>PETFI_12493
------------------------------------------------------------
------------------------------------------------------------
------------------------------------------------------------
------------------------------------------------------------
----------------------------LYVFAVVMALVLYS------------------
------------------------------------------------------------
------------------------------------------------------------
------------------------------------------------------------
-FYLITLLCA--------------------------------------------------
------------------------------------------------------------
------------------------------------------------------------
------------------------------------------------------------
------------------------------------------------------------
------------------------------------------------------------
------------------------------------------------------------
------------------------------------------------------------
------------------------------------------------------------
------------------------------------------------------------
------------------------------------------------------------
-----------FSNAQNC-----------ESIGTLLP----------------CGYNE--
-------------TKY--------------------------------------------
-------------------NDTIYP----------NLV----VS----------------
S-IEDS----------------------------------------------------SK
YVS-PL-----R------QLID--------------------------------TQCSP-
----QTLH-------------------FGCAAVF---------------------PSC--
--------------TTGR------------------------------------------
------------------------------GPC-------------RTLCERVADE-CSK
VLIQE------------------------------------------G------------
-----------------------------------------------------------L
------------------------------------------------------------
------------------------------------------------------------
------------------------------------------------------------
------------------------------------------------------------
------------------------------------------------------------
------------------------------------------------------------
------------------------------------------------------------
------------------------------------------------------------
------------------------------------------------------------
------------------------------------------------------------
------------------------------------------------------------
------------------------------------------------------------
------------------------------------------------------------
------------------------------------------------------------
------------------------------------------------------------
------------------------------------------------------------
------------------------------------------------------------
------------------------------------------------------------
------------------------------------------------------------
------------------------------------------------------------
------------------------------------------------------------
------------------------------------------------------------
------------------------------------------------------------
------------------------------------------------N-----------
------------------------------------------------------------
------------------------------------------------------------
------------------------------------------------------------
------------------------------------------------------------
------------------------------------------------------------
------------------------------------------------------------
------------------------------------------------------------
------------------------------------------------------------
------------------------------------------------------------
------------------------------------------------------------
------------------------------------------------------------
------------------------------------------------------------
------------------------------------------------------------
------------------------------------------------------------
------------------------------------------------------------
------------------------------------------------------------
------------------------------------------------------------
------------------------------------------------------------
------------------------------------------------------------
------------------------------------------------------------
------------------------------------------------------------
------------------------------------------------------------
--------------------------------
>APHVA_FZDB
------------------------------------------------------------
------------------------------------------------------------
------------------------------------------------------------
------------------------------------------------------------
------------------------------------------------------------
------------------------------------------------------------
------------------------------------------------------------
------------------------------------------------------------
------------------------------------------------------------
------------------------------------------------------------
------------------------------------------------------------
------------------------------------------------------------
------------------------------------------------------------
------------------------------------------------------------
------------------------------------------------------------
------------------------------------------------------------
------------------------------------------------------------
------------------------------------------------------------
------------------------------------------------------------
------------------------------------------------------------
------------------------------------------------------------
------------------------------------------------------------
------------------------------------------------------------
------------------------------------------------------------
------------------------------------------------------------
------------------------------------------------------------
------------------------------------------------------------
------------------------------------------------------------
------------------------------------------------------------
------------------------------------------------------------
------------------------------------------------------------
------------------------------------------------------------
------------------------------------------------------------
------------------------------------------------------------
------------------------------------------------------------
------------------------------------------------------------
------------------------------------------------------------
------------------------------------------------------------
------------------------------------------------------------
------RFAAV--------------------------WFTICAVITTLIISFTLFTIL--
---------------INLNG-------------------------YNYPLRPILY-----
----------------------ILLSHAMYCL----------------------------
GILLRSVVGY--------------------------------------------------
------------------------------------------------------------
----------------NASSCQN-------------------------------------
-----GALI--------------------------------GGEF-WNLQHIPCVVIF--
-------MITYFGTVSGL-------------VW------W--------------------
------------------------------------------------------------
-----------------------------------------------------VILAFSW
LLSTLL---------------------------------------QWSDG-DIAK-----
-----------FKFVFH--------AVGWTVPTIQTLIL---------------------
-----------------------ISLRESQ---------------------ADELTGI--
------------------------CSV---------------------S-----------
-----ANS----------RSVYLVGVX---------------------------------
------------------------------------------------------------
------------------------------------------------------------
------------------------------------------------------------
------------------------------------------------------------
------------------------------------------------------------
------------------------------------------------------------
------------------------------------------------------------
------------------------------------------------------------
------------------------------------------------------------
------------------------------------------------------------
------------------------------------------------------------
------------------------------------------------------------
------------------------------------------------------------
------------------------------------------------------------
------------------------------------------------------------
------------------------------------------------------------
------------------------------------------------------------
------------------------------------------------------------
------------------------------------------------------------
------------------------------------------------------------
------------------------------------------------------------
--------------------------------
>LEUCO_20061
---------------------MT---------------------------------RSTT
VR---------------------------LPITLLPARCCSCFGLL--------------
------------------------------------------------------------
------------------------------------------------------------
------------------------PTSKDGSRRTMIGFLIM-------------------
------------------------------------------------------------
------------------------------------------------------------
------------------------------------------------------------
-YICVSVVAS--------------------------------------------------
------------------------------------------------------------
------------------------------------------------------------
------------------------------------------------------------
------------------------------------------------------------
------------------------------------------------------------
------------------------------------------------------------
------------------------------------------------------------
------------------------------------------------------------
------------------------------------------------------------
------------------------------------------------------------
----------QSNTASQC-----------ERLVGTEG----------TAQQL-CHRY---
---------------Y--------------------------------------------
-------------------NST-------------KAL---QND----------------
T-RARL----------------------------------------------------II
RLN-RF-----I------AIID-------------------------------PTLCHA-
----QLPL-------------------FVCSSFF---------------------PVC--
--------------DPHT------------------------------------------
GVAM--------------------------YPC-------------EDFCSQVESA-CTD
LLISR------------------------------------------G-F----------
--AWPP----------E------------------------------------------F
----------------------------------NC--SNRA------------------
------------------------------------------------------------
----------------------------------------------------------IY
L------------------------GQGNASHCL-SASRFPN------------------
-----------------------------------------LPTGAPTVI----------
------------------------------------------------------------
-ASTVNTTAPGKIRP---------------------------------------------
------------------------------------------------------------
------------------------------------------------------------
-----------CSGDY------------YFQ-----------------------------
--EQNRTFVTW--------------------------WIAIWSVLCLLSSLVTVATFF--
---------------MDRER-------------------------FNYPEKPIVF-----
----------------------LSLSYSVFSS----------------------------
TFIVRLIVGG--------------------------------------------------
------------------------------------------------------------
----------------DAIVCSG-------------------------------------
-----DHLVD------------------------------------TGVNSGPCTIIA--
-------FLLYFMWMASY-------------SW------W--------------------
------------------------------------------------------------
-----------------------------------------------------LILTLTW
LLAAGK---------------------------------------KWGTE-AIAK-----
-----------HSTHFH--------IFAWGAPAVKTLIL---------------------
-----------------------VATEHVD---------------------ADELARV--
------------------------CSV---------------------G-----------
-----NFN----------NNALLGFVVA--------------------------PISVYL
LIGTVFIIIGIVSLIRI---------------------RSLMKS----------------
---GGKSTQK---------LEQLIV--------------RIGILSV--------------
----FYTG-------------PASVVLG----------------------------IYAY
E--------------YADRRHWLSYCTDA-------------------------------
-DCKPACI---------------------------------GAGCG--------------
------------------------------RPVFAVFTVKYFMLLVVGVTSSV-------
----------------W-------------------------------------------
-------------I-WSGKTV-------------ASWKS---------FVRRL-------
------------------------------------------RKKSKK------------
------------------------------------------------------------
-----------------------------------------------------IDIQSRQ
IGQLTM------------------------------------------EGSYRRTP----
------------------------------------------------------------
----------------------------------------------AKNGVNGSAIHSAV
HM----------------------------------------------------------
----SHKTASIGRNSTA-------------------------------------------
------------------------------------------------------------
---------------------APTHSITQV------------------------------
------------------------------------------------------------
------------------------------------------------------------
------------------------------------------------------------
--------------------------------
>HALMB_44445
------------------------------------------------------------
------------------------------------------------------------
------------------------------------------------------------
------------------------------------------------------------
---------------------------------KAVSSLIL-------------------
------------------------------------------------------------
------------------------------------------------------------
------------------------------------------------------------
-LLLCWCRVA--------------------------------------------------
------------------------------------------------------------
------------------------------------------------------------
--------------------------------------SCTAVP----------------
------------------------------------------------------------
------------------------------------------------------------
------------------------------------------------------------
------------------------------------------------------------
------------------------------------------------------------
------------------------------------------------------------
------------------------------------------------------------
------------PTAESC-----------QLIDY-------------SLVPE-CYTI---
--------------PY--------------------------------------------
-------------------NSTDYP----------TGN---GIE----------------
N-QRDA----------------------------------------------------GG
QLR-DF-----L------PLIR--------------------------------GNCSG-
----ASLS-------------------FICSYYV---------------------PPC--
--------------FEV--------------------------GNN--------------
LFRF--------------------------NPC-------------RSLCEQVFDD-CYM
YFVQT------------------------------------------G-T----------
--VWPD----------H------------------------------------------L
----------------------------------NC--TL--------------------
------------------------------------------------------------
-----------------------------------------------------------F
P---------T------------------GNLCY-GPSD---------------------
----------------------PS------------------TLVLPAVVPGIN------
--------------------------APIPGNGGQQ------------------------
---TSMSLLPSAS-----------------------------------------------
VDPT---------------------------------DSSSP------------------
------------------------------------------------------------
-------------------------MIQLFT-----------------------------
--------AAS--------------------------ITSSVTANIATTGVTSTATDV--
---------------TSTVG-------------------------IGATPGPTSF-----
------------------------------------------------------------
------------------------------------------------------------
------------------------------------------------------------
-------------SGSSSAGANV-------------------------------------
------------------------------------------------------------
------------------------------------------------------------
------------------------------------------------------------
------------------------------------------------------------
TLIISL-------------------------------------------------V----
------------------------------------------------------------
------------------------------------------------------------
------------------------CVL---------------------------------
--------------------------------------------------------LLYM
LASL--------------------------------------------------------
------------------------------------------------------------
------------------------------------------------------------
------------------------------------------------------------
------------------------------------------------------------
------------------------------------------------------------
------------------------------------------------------------
------------------------------------------------------------
------------------------------------------------------------
------------------------------------------------------------
------------------------------------------------------------
------------------------------------------------------------
------------------------------------------------------------
------------------------------------------------------------
------------------------------------------------------------
------------------------------------------------------------
------------------------------------------------------------
------------------------------------------------------------
------------------------------------------------------------
------------------------------------------------------------
------------------------------------------------------------
--------------------------------
>AMPQU_SFRPD
------------------------------------------------------------
------------------------------------------------------------
------------------------------------------------------------
------------------------------------------------------------
----------------------------------MRSSTVL-------------------
------------------------------------------------------------
------------------------------------------------------------
------------------------------------------------------------
-LLALSFTLA--------------------------------------------------
------------------------------------------------------------
------------------------------------------------------------
--------------------------------------QATLMP----------------
------------------------------------------------------------
------------------------------------------------------------
------------------------------------------------------------
------------------------------------------------------------
------------------------------------------------------------
------------------------------------------------------------
------------------------------------------------------------
------------PMADTC-----------SMMDY-------------TKIPF-CYTA---
--------------GY--------------------------------------------
-------------------DTVSYP----------TAN---GIE----------------
T-QEQA----------------------------------------------------QM
QLN-DF-----R------IVVQ--------------------------------SNCSG-
----ASLL-------------------FLCSYYA---------------------PPC--
--------------FSN--------------------------NGQ--------------
LFRL--------------------------NPC-------------RELCEAYYDG-CYQ
NYVNR------------------------------------------S-I----------
--SWPA----------H------------------------------------------L
----------------------------------NC--NL--------------------
------------------------------------------------------------
-----------------------------------------------------------F
P---------NS---------------SDGAICFITQED---------------------
----------------------PS------------------SLVLPAVIPGIN------
--------------------------APIP------------------------------
------TEVPTSS-----------------------------------------------
HPPL---------------------------------QSSHP------------------
------------------------------------------------------------
-------------------------PSILLSV----------------------------
--DPPNTISSS--------------------------LVAPSSSGTILSTASSSATRP--
---------------ISTPT-------------------------LMASPSPTSF-----
------------------------------------------------------------
------------------------------------------------------------
------------------------------------------------------------
-------------SESPALHCSP-------------------------------------
------------------------------------------------------------
------------------------------------------------------------
------------------------------------------------------------
------------------------------------------------------------
LLIAVL-------------------------------------------------L----
------------------------------------------------------------
------------------------------------------------------------
------------------------IIL---------------------------------
--------------------------------------------------------CLTL
LVD---------------------------------------------------------
------------------------------------------------------------
------------------------------------------------------------
------------------------------------------------------------
------------------------------------------------------------
------------------------------------------------------------
------------------------------------------------------------
------------------------------------------------------------
------------------------------------------------------------
------------------------------------------------------------
------------------------------------------------------------
------------------------------------------------------------
------------------------------------------------------------
------------------------------------------------------------
------------------------------------------------------------
------------------------------------------------------------
------------------------------------------------------------
------------------------------------------------------------
------------------------------------------------------------
------------------------------------------------------------
------------------------------------------------------------
--------------------------------
>LEUCO_50988
---------------------MY----------------------------AG-HSRESF
A----------------------------MAFWKLPQAFLACVAG---------------
------------------------------------------------------------
----------------GSGAGACSGQ----------------------------------
-----------------------RGSAFSSFSMRLALITIMA------------------
------------------------------------------------------------
------------------------------------------------------------
---------------------------------------------------------ERL
TLLVTCLVVL-------------GNNAIT-------------------------------
-------------------------------------VPGLYQSGSKL------------
------------------------------------------------------------
-----------------------------------I-DDWNLFP----------------
------------------------------------------------------------
------------------------------------------------------------
------------------------------------------------------------
------------------------------------------------------------
------------------------------------------------------------
------------------------------------------------------------
------------------------------------------------------------
-------------RNPGC-----------YPLHR-------------RFGAL-CSAF---
--------------SY--------------------------------------------
-------------------NTTSSTG-----AIGFNFL---HHQ----------------
R-QKEA----------------------------------------------------FD
QLS-TY-----E------RLID--------------------------------TGCSR-
----DLLF-------------------LLCSFHF---------------------PIC--
--------------SEHL------------------------------------------
MEPI--------------------------TPC-------------RGLCERVQND-CSA
VLESA------------------------------------------S-V----------
--SWPE----------T------------------------------------------I
----------------------------------NC--SY--------------------
------------------------------------------------------------
-----------------------------------------------------------L
L---------EE---SRL------AGGERMHVCV-STTTE--------------------
----------------------LDQ----------------ATRATPVDPV---------
------------------------------------------------------------
--------QPTETSPCDGN----------------------VCK--------------NG
GTCS--------------------------------------------------------
----------------------V---LDQGFNCSCPEGWTGITCL---------------
---EPD-CPV-CKTNRI--------KKKTFK-----------------------------
------------------------------------------------------------
-----------------KSN-------------------------FNWVFRGVVTGG---
--PTI---------------KGKRVCHVINVT----------------------------
EVFYS-------------------------------------------------------
------------------------------------------------------------
-------------------TCNN-------------------------------------
---TVHPLV--------------------------------------GNTSSVCVLRP--
------------------------------------------------------------
------------------------------------------------------------
------------------------------------------------------------
------------------------------------------------------------
---------------------------------------------HSE------------
------------------------------------------------------------
---------------------CAPCPV---------------------G-----------
-----ASG---------------------------------------------------F
AEGKELLFGG--------------------------------------------------
---ELIKSSR------------FII--------------NLSNWPL--------------
----FHTWKA------KFGPKPA-------------------------------------
--------------------KWMKKKI---------------------------------
----------------------------------------KSNKC---------------
------------------------------------------------------------
------------------------------------------------------------
------------------------------------------------------------
------------------------------------------------------------
------------------------------------------------------------
------------------------------------------------------------
------------------------------------------------------------
------------------------------------------------------------
------------------------------------------------------------
------------------------------------------------------------
------------------------------------------------------------
------------------------------------------------------------
------------------------------------------------------------
------------------------------------------------------------
------------------------------------------------------------
------------------------------------------------------------
--------------------------------
>HALMB_33859
---------------------M--------------------------------------
------------------------------------------------------------
------------------------------------------------------------
------------------------------------------------------------
-----------------------------FKKIGAAYFVIY-------------------
------------------------------------------------------------
------------------------------------------------------------
------------------------------------------------------------
------------------------------------------------------------
------------------------------------------------------------
------------------------------------------------------------
------------------------------------------------------------
------------------------------------------------------------
------------------------------------------------------------
------------------------------------------------------------
------------------------------------------------------------
------------------------------------------------------------
------------------------------------------------------------
------------------------------------------------------------
-----------FNICSAC-----------ELINF-------------TVLPY-CAPV---
-------------LGY--------------------------------------------
-------------------NMTVYP----------LPN---GIE----------------
N-QEAA----------------------------------------------------SQ
ELH-DF-----M------APNL--------------------------------ENCSN-
----FSVL-------------------FLCAYYA---------------------PIC--
--------------SVT--------------------------SE-------------GQ
IISF--------------------------LPC-------------KNLCNEVYNK-CSF
LFLQR------------------------------------------N-L----------
--SWPE----------Q------------------------------------------F
----------------------------------NC--SQ--------------------
------------------------------------------------------------
-----------------------------------------------------------F
L---------SH----------------TSKLCV-GPENII-------------------
------------------------------------------------------------
------------------------------------------------------------
-----MPDIPSSQYII--------------------------------------------
SATTL-------------------------------------------------------
------------------------------------------------------------
------------------------------------------------------------
--REKQQKSKY--------------------------WMSIITTTSIGSTTTIRIPVQ--
---------------TQNTTVN--------------------------------------
------------------------------------------------------------
[truncated: 154,537 more chars]
