# Supplementary material for: Secreted frizzled related protein is a target of PaxB and plays a role in aquiferous system development in the freshwater sponge, Ephydatia muelleri
Source: PLoS One. 2019 Feb 22;14(2):e0212005. doi: 10.1371/journal.pone.0212005 (PMC6386478; doi:10.1371/journal.pone.0212005)
Supplement: S7 File — Alignment of only the sequences that fell into the frizzled clade in the ML tree. (TRE) [file pone.0212005.s016.tre]

>AMPQU_FZDA
-----------------------------------------------------------------------------------------------------------------------------------------------------------------------------------------------------------------------------------------------MSLVILL-----------------------------------------------------------------------------------------------------------------------------------------------------------------------------------------------------FLAVVNLST-----------------------------------------------------------------------------------FMGQPTRPVS---------------------------------TLP----------------------------------------------------------------------------------------------------------------------------------------------------------------------------------------------------------------------------------------------------------------------------------------------------------------------------------------------------------------------------------------------------------------------------------------------------------PPGTC-----------QPIT----------GVAM-CLYV---PW-----------GNASFP---NLR---EHRT-QSEA---NTEVN-VF----Q------PLVT----HQCSNAIVH--FLCAVYTPACVEG---PEG----TVTL---KPCRNLCNHVRNTCEPLMQQG-------G-L-DWPP----H------------F---EC--SN----------FP---ES-TGSTS----DIDSLCF-KVPI--------------------------NVTIPPEL--------------------------------------LPSAT-------------------------TSSGTAVQPTAA-------------TSSTF---------------VSSMTLGTTP------------------------IPTATTIPSSQKCSPDLDLRRLGHEFANSSYTFASIPN-CAVPCEG----------IFFTE---TERNVVAPA---FILVCALICIGFTLFTVGTFM-----------------IDRQR----------YHYPERPVIF--------LALCYLILSL-----AFVVGAIVKLSD-----PKSSFACSDTADS--------------------------------------QSFVF-QDLPNSTPTFHSASCVILF---------IITYYFQMAGA------------IW-W--------------------VILTLTWFMASTL-------------------------------KWGEE-AVER------PWLLYH------IFAWCIPAILVILL--------------LSVRLVD--------GDQLSGI---------------------CYT----------G-------NSS-----SVSMGVFVLL--PLLLFLILGIVFLVIGFGSLVHI---HLQISK---DPNKSRR---------LQRLII--------------RILVYAL-LYII-------------PTFIYIF---------------------LCIYQ-----LAERNSWEESYI--------------------------KCPPS-----------------SFNCE-----------------------------------------PESKPQFTALLMRYLVLFIIGIFSTF----W--------------------------------------------------------V-ISWKTLLAWQK----FFDSIF---------------------FCCHKR--------------------------------------------------------------------------------------------------------------------------------------------------------------------------------------------------------------------------------------------------------------EDYQLPRRNI----------------------------------------------ETAI---------------------------------------------------------------------------------------------------------------------------------------------------------------------------------------
>AMPQU_FZDB
-----MSFF------------------------------------------------------------------------------------------------------------------------------------------------------------------------------------------------------------------------------------------------------------------------------------------------------------------------------------------------------------------------------------------------------------------------------------------------YSLYLVSFFFI--------------------------------------------------------------------------------------------------------------------------------------------------------------------------------------------------------------------------------------------------------------------------------------------------------------------------------------------------------------------------------------------------------------------------------------------------------------------------------------------------------------------------------------------------------------------------------------FYTPRVTGQC-----------SSRTSLIQEAT--------CNYNY-TLR-----------NLSIYP---NQV-INETTE-ISEV---VTLVN-AL---DS------SL------RSCSSNADRSGFICAAFFPSCDSGY----------------GPCSSFCKKIRQDCSNTLPFL------PS---TVSW----I------------F---NC--TR----------YE----------------PNSPCI-QPISI--EPTSSS-----------------SSTSSIVVI-----------------------------------------------------------------------STPLPSQTPS-----------TTPS-------------------------------------------------------------------------------------TNESSVG-CPPPS-------SSYYT----DGMKSFTKG---WIATWSTLCFLSTSLTLLTFV-----------------IKPSR----------FEYPWRPIIF--------LALCFNIHSL-----GYFFSLALGR---------GIITCPG------------------------------------------NNYI----SSSSKWSWSHIPCLLNF---------GLLYYSMVSAF------------LW-W--------------------LALTLSWFLSAVF-------------------------------KWSNE-SVGR------LAPFFH------VTAWVVPLLMMISL--------------VAAQVIS--------ADELTGT---------------------CFIV-----RDD-S-------NAT-----LFGLLIGVII--PLLLFLSIGLLFLIIGLISVFRI---RRFLHN---KGRQKESI-------VLEKLMF--------------RIGIFVA-VYVL-------------PAGAVIS---------------------CYIYE-----LAKVPDWVTLNE------------------------AESCSDGG-------------------CQ--------------------------------------------KASPIVFIIRIFMFLMIGILTGV----W--------------------------------------------------------I-WSKKTLDSWRS----LGNSC----------------------CSNGSS-------------------------------------------------------------------------------------------GKNDQEPTM----------------------------------------------------------------------------------------------------------------------------------------------------------TKHVRSFSTV----------------------------------------------NS-----------------------------------------------------------------------------------------------------------------------------------------------------------------------------------------
>AMPQU_SFRPA
-----------------------------------------------------------------------------------------------------------------------------------------------------------------------------------------------------------------------------------------------MSLVILI-----------------------------------------------------------------------------------------------------------------------------------------------------------------------------------------------------FLAVVNLST-----------------------------------------------------------------------------------FMGQPILPVS---------------------------------TLP----------------------------------------------------------------------------------------------------------------------------------------------------------------------------------------------------------------------------------------------------------------------------------------------------------------------------------------------------------------------------------------------------------------------------------------------------------PPGTC-----------QPIT----------GVAM-CLYV---PWA----------GNASFP---NLR---EHRT-QSEA---NTEVN-VF----Q------PLVT----HQCSNAIAH--FLCAVYTPACVEG---PEG----TVTL---KPCRDLCNHVRNTCEPLMQQG-------G-L-DWPP----H------------F---EC--SN----------FP---ES---GST----DINSLCF-DVP-------FH------------------NVTIPPEL--------------------------------------LPSAT-------------------------TSSSTVVQPSSN-------------KSSV-------------------------------------------------------------------------------------------------------------------------------------------------------------------------------------------------------------------------------------------------------------------------------------------------------------------------------------------------------------------------------------------------------------------------------------------------------------------------------------------------------------------------------------------------------------------------------------VH------------------------------------------------------------------------------------------------------------------------------------------------------------------------------------------------------------------------------------------------------------------------------------------------------------------------------------------------------------------------------------------------------------------------------------------------------------------------------------------------------------------------------------------------------------------------------------------------------------------------------------------------------------------------------------------------------------------------------------------------------------------------------------------------------------------------------------------------------------------------------------
>AMPQU_SFRPB
-----------------------------------------------------------------------------------------------------------------------------------------------------------------------------------------------------------------------------------------------MSPVILL-----------------------------------------------------------------------------------------------------------------------------------------------------------------------------------------------------FLTIVHLST-----------------------------------------------------------------------------------FMGQPTLPVS---------------------------------TLPP--------------------------------------------------------------------------------------------------------------------------------------------------------------------------------------------------------------------------------------------------------------------------------------------------------------------------------------------------------------------------------------------------------------------------------------------------------GPPSTC-----------QPIT----------GVAM-CLYV---PWA----------GNASFP---SVK---GRRTAQSKA---NIEAN-VF----Q------PLVT----HQCSNAIVH--FLCAVYTPACVEG---PEG----TVTL---KPCRGLCNHVRNTCEPFMRER------WG-L-NWPP----H------------F---EC--SN----------FP---EN---EST----DINSLCF-DVP-------FH------------------NVTIP-----------------------------------------IPPAT-------------------------TSSSTVVQPSSK-------------KSSV-------------------------------------------------------------------------------------------------------------------------------------------------------------------------------------------------------------------------------------------------------------------------------------------------------------------------------------------------------------------------------------------------------------------------------------------------------------------------------------------------------------------------------------------------------------------------------------VQ------------------------------------------------------------------------------------------------------------------------------------------------------------------------------------------------------------------------------------------------------------------------------------------------------------------------------------------------------------------------------------------------------------------------------------------------------------------------------------------------------------------------------------------------------------------------------------------------------------------------------------------------------------------------------------------------------------------------------------------------------------------------------------------------------------------------------------------------------------------------------------
>AMPQU_SFRPC
----------------------------------------------------------------------------------------------------------------------------------------------------------------------------------------------------------------------------------------------MNSGVLFC-----------------------------------------------------------------------------------------------------------------------------------------------------------------------------------------------------LLGG--------------------------------LV-------------------------------------------------------------------------------------------------------------------------------------------------------------------------------------------------------------------------------------------------------------------------------------------------------------------------------------------------------------------------------------------------------------------------------------------------------------------------------------------------------------------------------------------------------------ALSNSC-----------ELINA--------TLFPD-CIEA--AGY-----------NMTVYP---TLN---GLSN-QKEA---AKQLD-DF----I------PHIK---RAECSEYALL--FLCSYHAPICQEV---SQGK---HYTV---SPCKSLCNKVYDDCLPFLTKE-------N-I-TWPE----H------------L---EC--HN----------FH---SN-----------KSNDCF-GPDN------YST----------------IYQHTPTVTP--------------I----------------------------------------------------STSLTTSIATSSYT------------------------------------------------------------------------------------------------------------CISQTT---------------KDKEMRT----------STSYVEATSTPSVPEP-----------------TESPG-------------------------------------------------------KT----TQDKEMRT------------------------------------------------------------------------------------------------------------------------------------------------------------------------------------------------------------STLCM------------EATSTPSVPE------PTDLPEPT-------------------------------ESPG-------NASTYSKP--------IA--GLFILIIITLCLV---------------------------------------------------------------------------------------------------------------------------------------------------------------------------------------------------------------------------------------------------------------------------------------------------------------------------------------------------------------------------------------------------------------------------------------------------------------------------------------------------------------------------------------------------------------------------------------------------------------------------------------------------------------------------------------------------------------------------------------------------------------------------------------------------------------------------------------------------------------------------------------------
>AMPQU_SFRPD
----------------------------------------------------------------------------------------------------------------------------------------------------------------------------------------------------------------------------------------------MRSSTVL------------------------------------------------------------------------------------------------------------------------------------------------------------------------------------------------------LLALSFTLA---------------------------------------------------------------------------------------------------------------------------QATLMP---------------------------------------------------------------------------------------------------------------------------------------------------------------------------------------------------------------------------------------------------------------------------------------------------------------------------------------------------------------------------------------------------------------------------------------------------------PMADTC-----------SMMDY--------TKIPF-CYTA---GY-----------DTVSYP---TAN---GIET-QEQA---QMQLN-DF----R------IVVQ----SNCSGASLL--FLCSYYAPPCFSN---NGQ----LFRL---NPCRELCEAYYDGCYQNYVNR-------S-I-SWPA----H------------L---NC--NL----------FP---NS----------SDGAICFITQED------PS------------------SLVLPAVIPGIN--------------------------------APIP---------------------------------TEVPTSS-------------HPPL---------------------QSSHP------------------------------------------------------------------------------PSILLSV---DPPNTISSS---LVAPSSSGTILSTASSSATRP-----------------ISTPT----------LMASPSPTSF---------------------------------------SESPALHCSP----------------------------------------------------------------------------------------------------------------------------------LLIAVL-----------------------------------------L----------------------------------------------------------------------------------------IIL----------------------------------------CLTLLVD-------------------------------------------------------------------------------------------------------------------------------------------------------------------------------------------------------------------------------------------------------------------------------------------------------------------------------------------------------------------------------------------------------------------------------------------------------------------------------------------------------------------------------------------------------------------------------------------------------------------------------------------------------------------------------------------------------------------------------------------------------------------------------------------------------------------------------------------------------------------------------------------------
>APHVA_FZDB
------------------------------------------------------------------------------------------------------------------------------------------------------------------------------------------------------------------------------------------------------------------------------------------------------------------------------------------------------------------------------------------------------------------------------------------------------------------------------------------------------------------------------------------------------------------------------------------------------------------------------------------------------------------------------------------------------------------------------------------------------------------------------------------------------------------------------------------------------------------------------------------------------------------------------------------------------------------------------------------------------------------------------------------------------------------------------------------------------------------------------------------------------------------------------------------------------------------------------------------------------------------------------------------------------------------------------------------------------------------------------------------------------------------------------------------------------------------------------------------------------------------------------------------------------------------------------------RFAAV---WFTICAVITTLIISFTLFTIL-----------------INLNG----------YNYPLRPILY--------ILLSHAMYCL-----GILLRSVVGY---------NASSCQN------------------------------------------GALI----GGEF-WNLQHIPCVVIF---------MITYFGTVSGL------------VW-W--------------------VILAFSWLLSTLL-------------------------------QWSDG-DIAK------FKFVFH------AVGWTVPTIQTLIL--------------ISLRESQ--------ADELTGI---------------------CSV----------S-------ANS-----RSVYLVGVX-------------------------------------------------------------------------------------------------------------------------------------------------------------------------------------------------------------------------------------------------------------------------------------------------------------------------------------------------------------------------------------------------------------------------------------------------------------------------------------------------------------------------------------------------------------------------------------------------------------------------------------------------------------------------------------------------------------------------------------------------------------------------------------------------------------------------------------------------------------------------------------------------------------
>CHONU_22607
-----------------------------------------------------------------------------------------------------------------------------------------------------------------------------------------------------------------------------------------------------------------------------------------------------------------------------------------------------------------------------------------------------------------------------------------------------------------------------------------------------------------------------------------------------------------------------------------------------------------------------------------------------------------------------------------------------------------------------------------------------------------------------------------------------------------------------------------------------------------------------------------------------------------------------------------------------------------------------------------------------------------------------------------------------------------------------------------------PF-CANF---AF-----------PLVAIP---NYR---GGTV-MSEI---NQEIG-TF----F------SSYT----SGCSNALVH--FLCAYYNPGCFNF---SGL----TVRI---PPCRELCYYVRSSCETVMKQN-------G-N-TWPR----H------------L---DC--SQ----------FP---ST---CAT------------------------------------------------------------------------------------------------------------------------------------------------------------------------------------------------------------------------------------------------------------------------------------------------------------------------------------------------------------------------------------------------------------------------------------------------------------------------------------------------------------------------------------------------------------------------------------------------------------------------------------------------------------------------------------------------------------------------------------------------------------------------------------------------------------------------------------------------------------------------------------------------------------------------------------------------------------------------------------------------------------------------------------------------------------------------------------------------------------------------------------------------------------------------------------------------------------------------------------------------------------------------------------------------------------------------------------------------------------------------------------------------------------------------------------------------------------------------------------------------------------------------------------------------------------------------------------------------------------------------------
>CHONU_5764
----------------------------------------------------------------------------------------------------------------------------------------------------------------------------------------------------------------------------------------------------------------------------------------------------------------------------------------------------------------------------------------------------------------------------------------------------------------------------------------------------------------------------------------------------------------S---------------------------------QLS----------------------------------------------------------------------------------------------------------------------------------------------------------------------------------------------------------------------------------------------------------------------------------------------------------------------------------------------------------------------------------------------------------------------------------------------------------SDTQC-----------TIIQ----------DRGF-CQNA---PYNTSALXXXXXXXXXALP---NYR---NGTS-PLEI---NQELA-TY----L------TLYL----TGCSNAVVH--LLCAYYYPFCA---------------------------------------------------------------------------------------------------------------------------------------------------------------------------------------------------------------------------------------------------------------------------------------------------------------------------------------------------------------------------------------------------------------------------------------------------------------------------------------------------------------------------------------------------------------------------------------------------------------------------------------------------------------------------------------------------------------------------------------------------------------------------------------------------------------------------------------------------------------------------------------------------------------------------------------------------------------------------------------------------------------------------------------------------------------------------------------------------------------------------------------------------------------------------------------------------------------------------------------------------------------------------------------------------------------------------------------------------------------------------------------------------------------------------------------------------------------------------------------------------------------------------------------------------------------------------------------------------------------------------------------------------------------------------------------------------------------------------------------
>CHONU_8439
----------------------------------------------------------------------------------------------------------------------------------------------------------------------------------------------------------------------------------------------------------------------------------------------------------------------------------------------------------------------------------------------------------------------------------------------------------------------------------------------------------------------------------------------------------------------------------------------------------------------------------------------------------------------------------------------------------------------------------------------------------------------------------------------------------------------------------------------------------------------------------------------------------------------------------------------------------------------------------------------------------------------------------------------------------------------------------------------------------------------SHASFP---NRL-MKGVRT-PVIA---ETSVK-LY----S------ILLT----SKCHPLLTD--FLCLAYYPLCQK-----GL----PFTV---YPCRSICLDVKDKCVGYFKAI-------G-L-DWPE----A------------L---TC--EK----------FP---TN---TTS------------------------------------------SV----------------------------------------------------------------------------------------------------------------------------------------------------------------------------------------------------------------------------------------------------------------------------------------------------------------------------------------------------------------------------------------------------------------------------------------------------------------------------------------------------------------------------------------------------------------------------------------------------------------------------------------------------------------------------------------------------------------------------------------------------------------------------------------------------------------------------------------------------------------------------------------------------------------------------------------------------------------------------------------------------------------------------------------------------------------------------------------------------------------------------------------------------------------------------------------------------------------------------------------------------------------------------------------------------------------------------------------------------------------------------------------------------------------------------------------------------------------------------------------------------------------------------------------------------------------------------------
>CORCA_131244
-----------------------------------------------------------------------------------------------------------------------------------------------------------------------------------------------------------------------------------------------------------------------------------------------------------------------------------------------------------------------------------------------------------------------------------------------------------------------------------------------------------------------------------------------------------------------------------------------------------------------------------------------------------------------------------------------------------------------------------------------------------------------------------------------------------------------------------------------------------------------------------------------------------------------------------------------------------------------------------------------------------------------------------------------------------------------------------------------------------------------KTGFP---NLR---GHMT-WPEA---ENELK-QY----D------MFIM----YHCSPHLVQ--FLCYYYLPQC----------------------------------------------------------------------------------------------------------------------------------------------------------------------------------------------------------------------------------------------------------------------------------------------------------------------------------------------------------------------------------------------------------------------------------------------------------------------------------------------------------------------------------------------------------------------------------------------------------------------------------------------------------------------------------------------------------------------------------------------------------------------------------------------------------------------------------------------------------------------------------------------------------------------------------------------------------------------------------------------------------------------------------------------------------------------------------------------------------------------------------------------------------------------------------------------------------------------------------------------------------------------------------------------------------------------------------------------------------------------------------------------------------------------------------------------------------------------------------------------------------------------------------------------------------------------------------------------------------------------------------------------------------------------------------------------------------------------------------------
>CORCA_29265
----------------------------------------------------------------------------------------------------------------------------------------------------------------------------------------------------------------------------------------------------------------------------------------------------------------------------------------------------------------------------------------------------------------------------------------------------------------------------------------------------------------------------------------------------------------------------------------------------------------------------------------------------------------------------------------------------------------------------------------------------------------------------------------------------------------------------------------------------------------------------------------------------------------------------------------------------------------------------------------------------------------------------------------------------------ISKCDPEYSC-----------QQYAG-----------SL-CRDFV-------------WTNDLVFV-------NRSLGT-QAELEMSVQKLNDTF-------------------SGCWTSFLP--LVCGLAFPPCDKS---TDI----VWPR---RVCRQYCEYVRD--------------------------------------------------------------------------------------------------------------------------------------------------------------------------------------------------------------------------------------------------------------------------------------------------------------------------------------------------------------------------------------------------------------------------------------------------------------------------------------------------------------------------------------------------------------------------------------------------------------------------------------------------------------------------------------------------------------------------------------------------------------------------------------------------------------------------------------------------------------------------------------------------------------------------------------------------------------------------------------------------------------------------------------------------------------------------------------------------------------------------------------------------------------------------------------------------------------------------------------------------------------------------------------------------------------------------------------------------------------------------------------------------------------------------------------------------------------------------------------------------------------------------------------------------------------------------------------------------------------------------------------------------------------------------------------------------------
>CORCA_70407
-------------------------------------------------------------------------------------------------------------------------------------------------------------------------------------------------------------------------------------------------------------------------------------------------------------------------------------------------------------------------------------------------------------------------------------------------------------------------------------------------------------------------------------------------------------------------------------------------------------------------------------------------------------------------------------------------------------------------------------------------------------------------------------------------------------------------------------------------------------------------------------------------------------------------------------------------------------------------------------------------------------------------------------------------------------------------------------------------------------------------------------DSRN-ANDV---RRRLD-EW----S------PLEA---IPSCWPYAAE--FLCRLYKPECDQAT---------GLAR---LPCHELCVATKQHCAVVEQLR-----------SWPS----F------------T---DC--SR----------FP-----------------------------------------------------------------------------------------------------------------------------------------------------------------------------------------------------------------------------------------------------------------------------------------------------------------------------------------------------------------------------------------------------------------------------------------------------------------------------------------------------------------------------------------------------------------------------------------------------------------------------------------------------------------------------------------------------------------------------------------------------------------------------------------------------------------------------------------------------------------------------------------------------------------------------------------------------------------------------------------------------------------------------------------------------------------------------------------------------------------------------------------------------------------------------------------------------------------------------------------------------------------------------------------------------------------------------------------------------------------------------------------------------------------------------------------------------------------------------------------------------------------------------------------------------------------------------------------------------------------------------------------
>CORCA_79010
-----------------------------------------------------------------------------------------------------------------------------------------------------------------------------------------------------------------------------------------------------------------------------------------------------------------------------------------------------------------------------------------------------------------------------------------------------------------------------------------------------------------------------------------------------------------------------------------------------------------------------------------------------------------------------------------------------------------------------------------------------------------------------------------------------------------------------------------------------------------------------------------------------------------------------------------------------------------------------------------------------------------------------------------------------------------GQC-----------QRID----------SVTL-CNGR---EY-----------NDTLLP---NKF---GHNT-QREA---SLEIN-QY----V------PLIQ----HGCSPELRF--FLCATYLPACLPNPV-TNS----HVTV---QPCREMCLRVRRDCEDTVVEW-------G-F-TW----------------------------------------------------------------------------------------------------------------------------------------------------------------------------------------------------------------------------------------------------------------------------------------------------------------------------------------------------------------------------------------------------------------------------------------------------------------------------------------------------------------------------------------------------------------------------------------------------------------------------------------------------------------------------------------------------------------------------------------------------------------------------------------------------------------------------------------------------------------------------------------------------------------------------------------------------------------------------------------------------------------------------------------------------------------------------------------------------------------------------------------------------------------------------------------------------------------------------------------------------------------------------------------------------------------------------------------------------------------------------------------------------------------------------------------------------------------------------------------------------------------------------------------------------------------------------------------------------------------------------------------------------------------------------------
>CORCA_9586
---------------------------------------------------------------------------------------------------------------------------------------------------------------------------------------------------------------------------------------------------------------------------------------------------------------------------------------------------------------------------------------------------------------------------------------------------------------------------------------------------------------------------------------------------------------------------------------------------------------------------------------------------------------------------------------------------------------------------------------------------------------------------------------------------------------------------------------------------------------------------------------------------------------------------------------------------------------------------------------------------------------------------------------------------------------------------------------------------------------------------P---NFV---GHSS-QKEA---SRLFG-HF----V------QLIE----RNCSSYLSF--FMCAVHAPVCFKR---GDF----ELVL---KPCRNVCESARAGCDSVMRQF-------ANV-RWDD----SY-----DG---RL---NC--NN----------FP-----------------D-----------------------------------------------------------------------------------------------------------------------------------------------------------------------------------------------------------------------------------------------------------------------------------------------------------------------------------------------------------------------------------------------------------------------------------------------------------------------------------------------------------------------------------------------------------------------------------------------------------------------------------------------------------------------------------------------------------------------------------------------------------------------------------------------------------------------------------------------------------------------------------------------------------------------------------------------------------------------------------------------------------------------------------------------------------------------------------------------------------------------------------------------------------------------------------------------------------------------------------------------------------------------------------------------------------------------------------------------------------------------------------------------------------------------------------------------------------------------------------------------------------------------------------------------------------------------------------------------------------------------
>Corin_DROME
MNALDMNKQFLSVSQDHQHQTSVADQRS-RS-RSERASSLALPLNSLLDFYDKQQEQCKSV--TLLPLPSNSGSISESSSLSSSNSIVRRHSSHYYPMLEDKQKPSQLPQAATEMLVNMTEQKYCQSAHQGASIAGGRQVHHQQQHLVRVDTPVTPPPPIPRRLLRGKSAWQASSPHPLPLSAGGQDGAHGTGTGTVF---VY-------PQPENVT--AEAVVR-GSGDGQGGGGAGLQSALLVDIATRPASGYADADGISDDDRMSLENSVFDESLTSTPVKVAGYLAGRYAGLSHMAKR-AQRSSSSTVDSAYGSSLGGHSERFASSSTSVDFRSRF------------SSVDTQSSLDEKPLSSSIDSPLARDPRDAYRERAVLND-------------------------------------------AMHKLNNNNTSLGLALYSASN--------NNNGSSVASDGSQLP--VVPARKQPPP---------------VKGSSNSSNSIGETQSQSSKEPSS-VSASASTSSAASAGSSTISSG---------------------TMSSMSGPCPAVVPPTDAITKRPGPPEPPLRQANVFDPVETGSRGHPPPPLTVRNKLGRNKPPPITYPRMQQRQDSTLSSDSYSISSSPGYNSKLME--APLLGSQQGGRKGSAQRQTPLMDLAPTRFLGGAGGGTGSGKQGPAMPPPRSKI-N--FRQDSTISSDSFSQTSSPGYNPKL--------MEAP--LLPSL-------------------------------SAKRLCSAPAPI--VCRQGVQHE-------------PIEELEPPQTISPLHKAAGQPSSLQTI---------VRFQNGAPHTMSLQHQIINRRKSSNPYITNGRL----KFRLFQILINAFALLAIAGGLAAYFNAYPTIKFVNKTIINTIHV---EDT-------------------------------------TSFGKNP-------------------APGTC-----------LPI-----------IVRF-CQGPQ-IPY-----------NYTVFP---NYI---GHFG-QLET---QTDLD-SY----E------ALVD----VRCYELVSL--FLCTLFVPKCGQS----------GATV---PPCKTLCTETMRRCGFFFDVF-------G-L-SLPE----Y------------L---NC--KLFK-------DFP----------------SSEDCV-GLDE------VRE--------------VMRAATHPK---------------CDGF---------------------------------------------------QCDQNRCLPQEYVCDGHLDCMDQA-DEAKC--------------------ERCGPDE----IYCGD-SQCI---GTKHICDGIIDCPYGQ-----------------------DERN-CLRLSERNGDVGTG-VLEVYR----IGQRQWMPA---CVKNWDRAVSPSAVCSILGYS-----------------AVNATSV-------LTQLTHRPLLA-------TVNVSTDIWKMYAKRKSTLMQEFANCKKTED-YPMADLTCSNYECGRVKRG-R------------------------------------HKPSRRIIGGTQASPGNWPFLAAILGGPEKIFYCAG----------------------------------------VLISDQWVLTASHC----VGNYSVIDLEDWTIQLGVTRR--NSFTYSGQ-KVKV------KAVIPH---P--QYNMAIAHDNDIAL------------FQLATRVAF--------HEHLLPV---------------------CLP----------P---------------------------PSVRNLHPGTLCTVIG-------------------WGKREDKDPKSTYEYIVNEVQV---------------------------------------PIIT----------------------------------RNQCDEWLDNLTV---------------------SEGMVCAGF-------------DDGGKDACQG----------------------------------------DSGGPLLCPYPGEKNRWFVGGIVS------WGIMCAHPR---------------LP----GVYANVVQ------------------YVPWIQEQIAKHSR-------------------------------------------------------------------------------------------------------------P------------------IKEDRVNKYDLHPGGPDILSKI------------------------------------ATDPMR-----------------------------------------------------------------------------------------------------EGAPHHYT----------------------------------------------HSRTSSKN-----------------------------------------------------------------------------------------------------------------------------------------------------------------------------------
>Corin_MUSMU
-----MGRVSFSV-------------------RVSSVRRA----------------RCSCPGRCYLSCRVPPTTALRALNGLGC--------------------------------------------------AG-----------------------VP-----GETAGGAVGPGPL--------GTRGFLSGSKFQAPGSWKDCFGAPPAPDV-LRADRSV--GEGCPQKLVTANLLRFLLLVLIPCI---------------------------------------------------C----------------------------------------------------------------------------------ALIV------------------------------------------------------LLAILLSFVGTLKRVY-FKSNDSEPLVTDGEARVPGVIPV----------------------------------------------NTVYYENTGAPSLPPSQSTPAWTPRAPSPEDQSHRNTSTCMNITHSQCQILPYH-----------------------------------------------STLAPLL----------------------------------PIVKNMDM--EKFLKFFTYLHRLSCYQHILLFGC---------SLAFPECVVD--GDDRHGLLPCRSFCEAAKEGCESVLG----MVNSSWPDSLRCSQF--------RDHTE-TNSSVRKSCFSLQQEHGKQSLCGGGESF--LCTSGLCVPKKLQCNGYNDCDDWSDEAHCNCSKDLFHCGTGKCLHYSLLCDGYDDCGDLSDEQNCDCNLTKEHRCGDGRCIAAEWVCDGDHDCVDKSDEVNCSCHSQGLVECRSG-----QCIPS----------TFQCDGDEDCKDGSDEENCSDSQTPC--PEGEQGCLGSSCVE-S----------CAGSSL---CD--SDSSLSNCSQC-----------EPI-----------TLEL-CMNL---PY-----------NHTHYP---NYL---GHRT-QKEASI-SWESS-LF----P------ALVQ----TNCYKYLMF--FACTILVPKCDVNT---------GQRI---PPCRLLCEHSKERCESVLGIV-------G-L-QWPE----D------------T---DC--NQ----------FP---EE---------SSDNQTCL-LPNED------------------------VEECSPSHFKCRSGRCVLGSRRCDGQADCDDDSDEENCGCKERALWECPFNKQCLKHTL------------------ICDGFPDCPDSMDE-----------KNCSFCQD-----NE-----LECANHECVPRD--------------------LWCDGWVDCSDSSDEWG----------------------------CVTLSKNG--NSSSLLTVHKSAKEHHVCADG--WRETLSQLA-----------------------------CKQMG----------LGEPSVTKLIPGQEGQQWLRLYPNWENL---NGSTLQELLVYRHSCPSR-SEISLLCSKQDCGR-----RPA--------------------------ARMNKRIL-----------------------------------------GGRTSRPG---RWPW-QCSLQSEPS-GHICGC---VLIAKKWVLTVAHCFEGR----------------------EDADVWKVVFGINN-L--DHPSGFMQTRF-----------VKTILL-----------HPRYSRAVVDYDISVVELSDDINETSYVRPVCLPSPEEYLEPDTY-CYITGWGHM----G-------NKMPF-------------K-------------LQEGEVRIIPLEQCQSYFDMK-----------------TITNRMI-------------------------------------------------------------------CAGYES--------------------------------------GTVDSCMGDS--------------GGPLVCERPGGQWT----------------------------------------------------LFGLTS------WGSVC------FSKV------------LGPGVYSNVSYF------------------VGWIERQI-----YIQTFLQKKSQG------------------------------------------------------------------------------------------------------------------------------------------------------------------------------------------------------------------------------------------------------------------------------------------------------------------------------------------------------------------------------------------------------------------------------------------------------------------------------------------------------------------------------------------
>EPHMU_FZDA
-----------------------------------------------------------------------------------------------------------------------------------------------------------------------------------------------------------------------------------------------MRFVFL------------------------------------------------------------------------------------------------------------------------------------------------------------------------------------------------------SLLCSFAVA------------------------------------------------------------------------------------QILPVDPNT---------------------------------------------------------------------------------------------------------------------------------------------------------------------------------------------------------------------------------------------------------------------------------------------------------------------------------------------------------------------------------------------------------------------------------------------------------------------------------------------TPDVSC-----------ELMT----------NLSF-CYGV---GY-----------NKSSFP---NFR---MQTT-QVDA---NTELK-QF----V------ILVN----SGCSNAIVH--YLCSVYAPYCEPK----------YLKI---PPCANLCVYVRDSCAPKLQQF-------G-V-AWPP----Q------------L---AC--EN----------WP---AY------------GSVCF-GPSTSG----LA------------------NITIPRNPLF--N---------------------------------LPNTTSE-----------------------PVTATGVRPTSS-------------PSAV---------------------------------------------------NASNVCPSDMTIQKK---------NQYSEYTFGGVSG-CAVPCSGNS--------YYFSA---AGTDSSAPA---FVLVFAITCLLFTFFTVATYL-----------------IDRRR----------FHYPERPIIF--------LSGCYLFISI-----AYIVGAVSKLTH-------GSFACDSADAFKSGATVGP----------------------------NNEAAVFQRQPSTSADVYKQASCIILF---------LLVYYPHMAAA------------VW-W--------------------VMLTLTWFLAAFL-------------------------------KWGEE-AVER------FWVLYH------IVAWSVPAIQVVIV--------------LALRLVD--------GDQLAGL---------------------CYV----------G-------NQN-----VVALATLVFL--PLLVYLVVGVVFWIIGFVALINI---REHLSR---DPPKARK---------LCRLVM--------------RIGVYAA-CYTL-------------PNAVLLL---------------------LLVYE-----IVQRRKWESAVI-------------------------------------------------------------------------------------------QKQDAPLPNFPAFLLKYLMIFTVGIGSTS----W--------------------------------------------------------I-MTQKTFAAWHK----FFAS-----------------------CVCRRK--------------------------------------------------------------------------------------------------------------------------------------------------------------------------------------------------------------------------------------------------------------VENDYEPSKS----------------------------------------------QTAV---------------------------------------------------------------------------------------------------------------------------------------------------------------------------------------
>EPHMU_FZDB
----------------------------------------------------------------------------------------------------------------------------------------------------------------------------------------------------------------------------------------------MISYFLI------------------------------------------------------------------------------------------------------------------------------------------------------------------------------------------------------FLCILSCFN-----------------------------------------------------------------------------------------------------------------------------------------------------------------------------------------------------------------------------------------------------------------------------------------------------------------------------------------------------------------------------------------------------------------------------------------------------------------------------------------------------------------------------------------------------------------------------------------ARSQNQCT----------VTVRSTNS--TCVGGIPTQCSSIV-SDY-----------QSASFP---NNV---SQD--INNA---LLLYS-KY----H-------------VANCSALANL--YVCLALFPRCSPQAA--------SSALGAGPPCGSLCRAAVSDCQGKLSSG---------LAQLDD----K-----C------LF-SNC--AQ----------FP-----------------DTNCI-SLDSLL-LVNYS------------------LSSTPTTVV---------------------------------------------------------------------TSATLETYAA----------------------------------------------------------------------------------------------------------VNGSCPRRD-------RSYFT----QQEKTFALG---WVAFFSFICFLSTLITILTFL-----------------LNPSR----------FEYPWRPVVY--------LALCFMVHAF-----GYFLAMMVGR---------NQLTCPG------------------------------------------NNFV----QASATWTWEYAPCLVVF---------ILLYYTMMASF------------LW-W--------------------LTLTFGWFLTTVY-------------------------------RWSHE-AVSR------LAPLFH------ITAWVLPLVMTVLL--------------LGNKVVG--------ADELTAV---------------------CFVV-----MEKDT-------NST-----FYGLMLGVIL--PLLLFLLAGIFFLVAGFISVLRI---RDLMHH---GGKKTEMD-------RLEKLMV--------------RIGVFVT-VYIG-------------PAGVMIG---------------------CYIYE-----LTSKPGWKSMADT-------------------------TCTD---------------------CP--------------------------------------------SPNTAVFMTRVFMFLLIGTLTGV----W--------------------------------------------------------I-WSXKTLQSWVS----IPSNL----------------------TSLASKL--------------------------------------------------------------------------------------KINISNESMEKNMVV-----------------------------------------------------------------------------------------------------------------------------------------------------------------------------------------------------------------------------------------------------------------------------------------------------------------------------------------------------------------------------------------------------------
>FRIZ2_DROME
----------------------------------------------------------------------------------------------------------------------------------------------------------------------------------------------------------------------------------------------------------------------------------------------------------------------------------------------------------------------------------------------------------------------------------------------------------------------------------------------------------------------------------------------------------------------------------------------------------------------------------------------------------------------------------------------------------------------------------------------------------------------------------------------------------------------------------------------------------------------------------------------------------------------------------------------------------------------------------------------------------------------------------------------------------------NLRC-----------EEI-----------TIPM-CRGI---GY-----------NMTSFP---NEM---NHET-QDEA---GLEVH-QF----W------PLVE----IKCSPDLKF--FLCSMYTPICLE-----DY----HKPL---PVCRSVCERARSGCAPIMQQY-------S-F-EWPE----R------------M---AC--EH----------LP---LH---GDP------DNLCM-EQPS------------------------------------------------------------------------------------------------------------------------------------------------------------------------------------------------------------------------------------------------------------------------------------------------------------------------------------------------------------------------------------------------------------------------------------------------------------------------------------------------------------------------------------------------------------------------------------------------------------------------------------------------------------------------------------------------------------------------------------------------------------------------------------YTE-----------------------------------------------------------------------------------------------------------------------------------------------------------------------------------------------------------------------------------------------------------------------------------------------------------------------------------------------------------------------------------------------------------------------------------------------------------------------------------------------------------------------------------------------------------------------------------------------------------------------------------------------------------------------------------------------------------------------------------------------------------------------------------------------------------------------
>FRIZ_DROME
----------------------------------------------------------------------------------------------------------------------------------------------------------------------------------------------------------------------------------------------------------------------------------------------------------------------------------------------------------------------------------------------------------------------------------------------------------------------------------------------------------------------------------------------------------------------------------------------------------------------------------------------------------------------------------------------------------------------------------------------------------------------------------------------------------------------------------------------------------------------------------------------------------------------------------------------------------------------------------------------------------------------------------------------------------------HNRC-----------EPI-----------TISI-CKNI---PY-----------NMTIMP---NLI---GHTK-QEEA---GLEVH-QF----A------PLVK----IGCSDDLQL--FLCSLYVPVCTI------L----ERPI---PPCRSLCESARV-CEKLMKTY-------N-F-NWPE----N------------L---EC--SK----------FP---VH---GG-------EDLCV-AENT------TS------------------SA----------------------------------------------------------------------------------------------------------------------------------------------------------------------------------------------------------------------------------------------------------------------------------------------------------------------------------------------------------------------------------------------------------------------------------------------------------------------------------------------------------------------------------------------------------------------------------------------------------------------------------------------------------------------------------------------------------------------------------------------------------------------------------------------------------------------------------------------------------------------------------------------------------------------------------------------------------------------------------------------------------------------------------------------------------------------------------------------------------------------------------------------------------------------------------------------------------------------------------------------------------------------------------------------------------------------------------------------------------------------------------------------------------------------------------------------------------------------------------------------------------------------------------------------------------------------------------
>FZD10_DANRE
-----MF----------------------------------------------------------------------------------------------------------------------------------------------------------------------------------------------------------------------------------AAGVGISLGLLC------------------------------------------------------------------------------------------------------------------------------------------------------------------------------------------------------FAGFCS----------------------------------------------------------------------------------------AISSIDPD----------------------------------RP----------------------------------------------------------------------------------------------------------------------------------------------------------------------------------------------------------------------------------------------------------------------------------------------------------------------------------------------------------------------------------------------------------------------------------------------------------GEGRC-----------QEI-----------AIPL-CKDI---GY-----------NLTVMP---NLM---GHED-QNEA---AIKLH-EF----A------PLIE----FGCHSHLKF--FLCSLYAPMCTE-----QV----STPI---PACRVMCEQARQKCSPIMEQF-------N-F-HWPE----S------------L---DC--SR----------LP---NK---NDP------NYLCM-E---------------------------------------------------------------------------APNNGTDE-----------------------------PPKGS-------------HTQS---------------------PDSRP------PRPGN-SQEL---P-IKERVGKTTCSNPGKFHYV----QKSE-------------S-CAPKCYSNV-------DVYWS----QGDKRFSMV---WIAIWSILCFISSAFTVLTFL-----------------IDPQR----------FKYPERPIIF--------LSMSYCVYSV-----GFLVRLFVGV---------ENVACDR-DTG--------------------------------------VQYI-------IQEGLESTGCTIVF---------LILYYFGMASS------------LW-W--------------------VILTLTWFLAAGK-------------------------------KWGHE-AIEA------NSSYFH------LAAWAIPAIKTIMI--------------LVMRKVA--------GDELTGV---------------------CYV----------G-------SMD-----VKALTGFVLI--PLSCYLIIGTSFLLSGFVALFHI---RKVMKT---EGENTDK---------LEKLMV--------------RIGVFSV-LYTV-------------PATCVIA---------------------CYFYE-----RLNMDYWKILAG------------------------EQKCADD--------------GKSGEECV----------------------------------------MKSSIPAVEIFMVKIFMLLVVGITSGM----W--------------------------------------------------------I-WTSKTLQSWQN----VFSR-----------------------KLKKKT--------------------------------------------------------------------------------------------RRKAACVFTGSGP-----------------------------------------------------------------------------------------------------------------------------------------------------------YLKP----------------------------------------------HPALKGHKTK----------------------------------------------------------------------YEPAG-----------P--------PATCV-----------------------------------------------------------------------------
>FZD1_MUSMU
-----MAEEAAPSESRAAGRLSLELCAEALPGRREEVGHE------------------------D----------------------------------------------------------------------------------------------------------------------------------------------------------------TASHRRPRADPRRWASGLLL------------------------------------------------------------------------------------------------------------------------------------------------------------------------------------------------------LLWLLEAPLLLGVRAQAAGQVSGPGQQA----------------PPP--------------------------------------PQPQQSGQQYNGERGIS----------------------------------IP----------------------------------------------------------------------------------------------------------------------------------------------------------------------------------------------------------------------------------------------------------------------------------------------------------------------------------------------------------------------------------------------------------------------------------------------------------DHGYC-----------QPI-----------SIPL-CTDI---AY-----------NQTIMP---NLL---GHTN-QEDA---GLEVH-QF----Y------PLVK----VQCSAELKF--FLCSMYAPVCTV------L----EQAL---PPCRSLCERARQGCEALMNKF-------G-F-QWPD----T------------L---KC--EK----------FP---VH---GA-------GELCV-GQNT------SD------------------KGTP------------------------------------------TPSLLPEFWT--------------SNPQHGGGGYRGGYPGGA-------------GTVER---------------------------------------------------GKFSCPRALRV------------PSYLNYHFLGEKD-CGAPCEPTKVY----GLMYFG----PEELRFSRT---WIGIWSVLCCASTLFTVLTYL-----------------VDMRR----------FSYPERPIIF--------LSGCYTAVAV-----AYIAGFLLE----------DRVVCND-KFA------------------------------------EDGART-------VAQGTKKEGCTILF---------MMLYFFSMASS------------IW-W--------------------VILSLTWFLAAGM-------------------------------KWGHE-AIEA------NSQYFH------LAAWAVPAIKTITI--------------LALGQVD--------GDVLSGV---------------------CFV----------G-------LNN-----VDALRGFVLA--PLFVYLFIGTSFLLAGFVSLFRI---RTIMKH---DGTKTEK---------LEKLMV--------------RIGVFSV-LYTV-------------PATIVIA---------------------CYFYE-----QAFRDQWERSWV------------------------AQSCKSY-----------------AIPCPHLQG---G---------------------------GGVPPHPPMSPDFTVFMIKYLMTLIVGITSGF----W--------------------------------------------------------I-WSGKTLNSWRK----FYTR-----------------------LTNSKQ------------------------------------------------------------------------------------------------------------------------------------------------------------------------------------------------------------------------------------------------------------------------G---------------------------------------------ETTV---------------------------------------------------------------------------------------------------------------------------------------------------------------------------------------
>FZD1_NEMVE
-----MH------------------------------------------------------------------------------------------------------------------------------------------------------------------------------------------------------------------------------FKVKSNVWFVIATILL------------------------------------------------------------------------------------------------------------------------------------------------------------------------------------------------------YLRPCL----------------------------------------------------------------------------------------------------------------------------------------------------------------------------------------------------------------------------------------------------------------------------------------------------------------------------------------------------------------------------------------------------------------------------------------------------------------------------------------------------------------------------------------------------------------------------------------------PLKRC-----------EPV-----------TIPL-CTGL---QY-----------NMTIFP---NTL---KHRT-QEEA---ALEVH-QF----F------PLVK----VDCSKDLAF--FLCSVYAPVCTV------L----ETPL---PPCRSLCLTVRSGCEGLMKRF-------G-F-TWPD----S------------L---SC--ER----------FP---KL---G--------DEICV-GENT------TT------------------PTSDQD----------------------------------------------------------------------GGINNNTYPDVD-------------MSTM-----------------------------------------------------RYRCPESQKI-------------PNDQYTFHGEKR-CAATCRN----------VFFT----KREREIARM---WTGIWAILCAVSTLFTILTFL-----------------IDMRR----------FRYPERPIIF--------LSGCYFMVSI-----AFITGYVAG----------DKIACNE-PIK------------------------------------KGFPKT-------LVQGTKHEGCTVIF---------MMLYFFSMASS------------IW-W--------------------VILTVTWFLAAGL-------------------------------KWGQE-AIEA------NSQFFH------LAAWAIPAVKTIAI--------------LLMTKVD--------GDELSGV---------------------CYV----------G-------LSD-----VSALRGYVLA--PLFVYFIIGATFLLAGFISLFRV---RSVLKD---DYSKREK---------IEKLMI--------------RIGVFSI-LYTV-------------PALVVIG---------------------CLYYE-----QSNRELWDNSWIEGW-------------------KRQKKCTEVE-----------TKLKGEVSCP-------------------------------------PYPVPLQKPDFMVFMVKYLMFLIVGITSGF----W--------------------------------------------------------I-WSSKTLNSWRR----FYRR-----------------------FILREK--------------------------------------------------------------------------------------------GRPNTSV--------------------------------------------------------------------------------------------------------------------------------------------------------------------------------------------------------------------------------------------------------------------------------------------------------------------------------------------------------------------------------------------------------------
>FZD2_MUSMU
-----MR-------------------------------------------------------------------------------------------------------------------------------------------------------------------------------------------------------------------------------ARSALPRSALPRLLL------------------------------------------------------------------------------------------------------------------------------------------------------------------------------------------------------PLLLLPA--------------AGPA--------------------------------------------------------------------QFHGEKGIS----------------------------------IP----------------------------------------------------------------------------------------------------------------------------------------------------------------------------------------------------------------------------------------------------------------------------------------------------------------------------------------------------------------------------------------------------------------------------------------------------------DHGFC-----------QPI-----------SIPL-CTDI---AY-----------NQTIMP---NLL---GHTN-QEDA---GLEVH-QF----Y------PLVK----VQCSPELRF--FLCSMYAPVCTV------L----EQAI---PPCRSICERARQGCEALMNKF-------G-F-QWPE----R------------L---RC--EH----------FP---RH---GA-------EQICV-GQNH------SE------------------DG--------------------------------------------APALLTTAPP--------------SGLQPGAGGTPGG-PGGG-------------GSPPRYA----------------------------------------------TLEHPFHCPRVLKV------------PSYLSYKFLGERD-CAAPCEPARPD----GSMFFS----QEETRFARL---WILTWSVLCCASTFFTVTTYL-----------------VDMQR----------FRYPERPIIF--------LSGCYTMVSV-----AYIAGFVLQ----------ERVVCNE-RFS------------------------------------EDGYRT-------VVQGTKKEGCTILF---------MMLYFFSMASS------------IW-W--------------------VILSLTWFLAAGM-------------------------------KWGHE-AIEA------NSQYFH------LAAWAVPAVKTITI--------------LAMGQID--------GDLLSGV---------------------CFV----------G-------LNS-----LDPLRGFVLA--PLFVYLFIGTSFLLAGFVSLFRI---RTIMKH---DGTKTEK---------LERLMV--------------RIGVFSV-LYTV-------------PATIVIA---------------------CYFYE-----QAFREHWERSWV------------------------SQHCKSL-----------------AIPCP-------------------------------------AHYTPRMSPDFTVYMIKYLMTLIVGITSGF----W--------------------------------------------------------I-WSGKTLHSWRK----FYTR-----------------------LTNSRH------------------------------------------------------------------------------------------------------------------------------------------------------------------------------------------------------------------------------------------------------------------------G---------------------------------------------ETTV---------------------------------------------------------------------------------------------------------------------------------------------------------------------------------------
>FZD2_RATNO
-----MR-------------------------------------------------------------------------------------------------------------------------------------------------------------------------------------------------------------------------------ARSALPRSALPRLLL------------------------------------------------------------------------------------------------------------------------------------------------------------------------------------------------------PLLLLPA--------------AGPA--------------------------------------------------------------------QFHGEKGIS----------------------------------IP----------------------------------------------------------------------------------------------------------------------------------------------------------------------------------------------------------------------------------------------------------------------------------------------------------------------------------------------------------------------------------------------------------------------------------------------------------DHGFC-----------QPI-----------SIPL-CTDI---AY-----------NQTIMP---NLL---GHTN-QEDA---GLEVH-QF----Y------PLVK----VQCSPELRF--FLCSMYAPVCTV------L----EQAI---PPCRSICERARQGCEALMNKF-------G-F-QWPE----R------------L---RC--EH----------FP---RH---GA-------EQICV-GQNH------SE------------------DG--------------------------------------------TPALLTTAPP--------------SGLQPGAGGTPGG-PGGG-------------GAPPRYA----------------------------------------------TLEHPFHCPRVLKV------------PSYLSYKFLGERD-CAAPCEPARPD----GSMFFS----HHHTRFARL---WILTWSVLCCASTFFTVTTSL-----------------VAMQR----------FRYPERPIIF--------LSGCYTMVSV-----AYIAGFVLQ----------ERVVCNE-RFS------------------------------------EDGYRT-------VGQGTKKEGCTILF---------MMLYFFSMASS------------IW-W--------------------VILSLTWFLAAGM-------------------------------KWGHA-AIEA------NSQYFH------LAAWAVPAVKTITI--------------LAMGQID--------GDLLSGV---------------------CFV----------G-------LNR-----LDPLRGFVLA--PLFVYLFIGTSFLLAGFVSLFRI---RTIMKH---DGTKTEP---------LERLMV--------------RIGVFSV-LYTV-------------PATIVIA---------------------CYFYE-----QAFREHWERSWV------------------------SQHCKSL-----------------AIPCP-------------------------------------AHYTPRTSPDFTVYMIKYLMTLIVGITSGF----W--------------------------------------------------------I-WSGKTLHSWRK----FYTR-----------------------LTNSRH------------------------------------------------------------------------------------------------------------------------------------------------------------------------------------------------------------------------------------------------------------------------G---------------------------------------------ETTV---------------------------------------------------------------------------------------------------------------------------------------------------------------------------------------
>FZD4_CRAGI
-----MEFRDK----------------------------------------------------------------------------------------------------------------------------------------------------------------------------------------------------------------------------------------LL------------------------------------------------------------------------------------------------------------------------------------------------------------------------------------------------------YITVLVCLF------------------------------------------------------------------------------------VLTPSKGTE----------------------------------------------------------------------------------------------------------------------------------------------------------------------------------------------------------------------------------------------------------------------------------------------------------------------------------------------------------------------------------------------------------------------------------------------------------------------------------------------IVRKC-----------DPI-----------RIEM-CKGL---GY-----------NVTGMP---NLV---GHDL-QQDA---ELQLQ-TF----T------PLIQ----YGCSQQLKF--FLCSVYVPMCTE-----KV----MEPI---GPCRPMCLSVQRRCQPVLHEF-------G-F-PWPV----A------------L---NC--SK----------FP---PK---NDQ------HHMCM-D---------------------------------------------------------------------------GPGESAVEDNV-------------------------RKPTFR------------------------------------------PPVHKKEHQCGE-FRHY------------------HMYTYI----NRTG-------------R-CALKCNENA---------AFT----TEDKYFADI---WMSIWSGLCFVSTLLTILTFV-----------------IDSQR----------FKYPERPIIF--------LSMCYNIYSI-----AYIVRLIAGR---------ESIACDR-DTA------------------------------------SKTSIL-------IQEGLENTDCAIVF---------LLLYYFGSAAA------------LW-W--------------------VILTLTWFLSAGL-------------------------------KWTHE-AIQL------HSSYFH------LAAWALPAIETIII--------------LVMREVD--------ADELTGI---------------------CYV----------G-------NQN-----TQTLLGFSVA--PSLVYLVVGVAFLIAGFIALLRV---QSQDRV---NGVKSAK---------IENLMI--------------RVGIFSL-LYTI-------------PAAIVIA---------------------CLLYE-----YASRDSWYLRDT----------------------------------------------------------------------------------------------IHSEPKMEIFMLKVFMTLVVGITSGM----W--------------------------------------------------------I-WSSKTINSWRN----FAVK-----------------------LTFQNS--------------------------------------------------------------------------------------------KREVRKTIEYGVPTHQS-----------------------------------HQYHPVPVKHV-----------------------------------------------------------------------------------------------------------------------------------------------------------SRVVRNEKSK-----------------------------------------------------------------------------------------------PKRTKTDGQIV------------------------------------------------------V----------------
>FZD4_DROME
----------------------------------------------------------------------------------------------------------------------------------------------------------------------------------------------------------------------------------------------------------------------------------------------------------------------------------------------------------------------------------------------------------------------------------------------------------------------------------------------------------------------------------------------------------------------------------------------------------------------------------------------------------------------------------------------------------------------------------------------------------------------------------------------------------------------------------------------------------------------------------------------------------------------------------------------------------------------------------------------------------------------------------------------------------------FRQC-----------ETI-----------RIEM-CRKI---GY-----------NETSMP---NLV---GNEM-QTDV---EYTLQ-TF----A------PLIE----YDCSSQLKL--FLCAAYVPMCTP-----KAP---VHAI---GPCRSLCESVRIRCHPVLQGF-------G-F-PWPP----A------------L---DC--DK----------FP---RE---NNH------ETMCM-E---------------------------------------------------------------------------GPGE------------------------------------------------------------------------------------------------------------------------------------------------------------------------------------------------------------------------------------------LHQPQQ----------------------------------------------------------------------------------------------------------------------------------------------------------------------------------------------------------------------------------------------------------------------------------------------------------------------------------------------------EQD------------------------------------------------------------------------------------------------LYGL-------------PGQ-----------------------------------------------------------------------------------------------------------------------------------------------------------------GIPGGL------------------------------------------------------------------------------------------------------------------------------------------------------------------------------------------------------------------------------------------------------------------------------------------------------------------------------------------------------------------------------------------------------------------------------------------------------------------------------------------------------------------------------------GGK-----------------------------------------------------------------------------------------
>FZD4_MUSMU
-----MAWPGT-----------------------------------------------------------------------------------------------------------------------------------------------------------------------------------------------------------------------GPSSRGAPGGVGLRLGLLLQ-----------------------------------------------------------------------------------------------------------------------------------------------------------------------------------------------------LLLLLR----------------------------------------------------------------------------------------PTLGFGDE----------------------------------------------------------------------------------------------------------------------------------------------------------------------------------------------------------------------------------------------------------------------------------------------------------------------------------------------------------------------------------------------------------------------------------------------------------------------------------------------EERRC-----------DPI-----------RIAM-CQNL---GY-----------NVTKMP---NLV---GHEL-QTDA---ELQLT-TF----T------PLIQ----YGCSSQLQF--FLCSVYVPMCTE-----KI----NIPI---GPCGGMCLSVKRRCEPVLREF-------G-F-AWPD----T------------L---NC--SK----------FP---PQ---NDH------NHMCM-E---------------------------------------------------------------------------GPGDEEVP-----------------------------LPHKT------------------------------------------P------IQPGE--------------ECHSVGSNSDQYIWV----KRSL-------------N-CVLKCGYDA--------GLYS----RSAKEFTDI---WMAVWASLCFISTTFTVLTFL-----------------IDSSR----------FSYPERPIIF--------LSMCYNIYSI-----AYIVRLTVGR---------ERISCDF-EEA-------------------------------------AEPVL-------IQEGLKNTGCAIIF---------LLMYFFGMASS------------IW-W--------------------VILTLTWFLAAGL-------------------------------KWGHE-AIEM------HSSYFH------IAAWAIPAVKTIVI--------------LIMRLVD--------ADELTGL---------------------CYV----------G-------NQN-----LDALTGFVVA--PLFTYLVIGTLFIAAGLVALFKI---RSNLQK---DGTKTDK---------LERLMV--------------KIGVFSV-LYTV-------------PATCVIA---------------------CYFYE--------ISNWALFRY----------------------------------------------------------------------------------------------SADDSNMAVEMLKIFMSLLVGITSGM----W--------------------------------------------------------I-WSAKTLHTWQK----CSNR-----------------------LVNSGK-------------------------------------------------------------------------------------------VKREKRGNGWVKPGKGN----------------------------------------------------------------------------------------------------------------------------------------------------------------------------------------------------------ETVV---------------------------------------------------------------------------------------------------------------------------------------------------------------------------------------
>FZD5_CRAGI
-----MAVHKT----------CVD-----------------------------------------------------------------------------------------------------------------------------------------------------------------------------------------------------------------------CLFLVL------------------------------------------------------------------------------------------------------------------------------------------------------------------------------------------------------TFTVFL----------------------------------------------------------------------------------------YVNICSVG----------------------------------AE----------------------------------------------------------------------------------------------------------------------------------------------------------------------------------------------------------------------------------------------------------------------------------------------------------------------------------------------------------------------------------------------------------------------------------------------------------EERRC-----------QEI-----------TIPM-CKGI---GY-----------NLTHMP---NQF---HHET-QEEA---GLEVH-QF----W------PLVE----IHCSPDLKL--FLCSMYTPICIP-----DY----KYPL---PACRSVCERAKSGCAPLMALY-------G-F-EWPE----R------------M---KC--EN----------LP---VF---GS-------GQLCM-DHNQ------TE------------------TTASPT-------------------------------KKDHHVKPKEPNNPNIH-----------------------------KPKTN-------------QNQKEPI------------------PLPRP------YDPTDQIHVIHPV-------QNRHCDCKCRMINL-----DETNVFYNKISTGGFEN-CAVNCTSP----------YFT----PDEMTFATF---WVGLWSILCCISTSMTILTFL-----------------VDTER----------FKYPERPIVF--------LSVCYFMVSV-----GYIIRLIAGH---------DAVACHK-------------------------------------------NVI-------RYETTGPALCTVVF---------LLVYFFGMASS------------IW-W--------------------VILSFTWFLSAGL-------------------------------KWGQE-AIAS------YSQYFH------LAAWLIPSVKSIIV--------------LAKSSVD--------GDAISGI---------------------CSV----------G-------NQN-----SDNLKWFVVA--PLFVYLIIGTSFLVAGFVSLFRI---RNVIKQQ--GRTTTDK---------LEKLMI--------------RIGVFSV-LYTV-------------PATIVIG---------------------CYIYE-----LTLKPKWERSRN-------------------------------------------------CPCEGD----------------------------------------ESKPDYSVFMLKYFMCLVVGITSGF----W--------------------------------------------------------I-WTGKTVDSWKK----LFNG-----------------------PCCRRD----------------------------------------------------------------------------------------------------------------------------------------------------------------------------------------------------------------------------------------------------------------------------------------------------------------------DSSFHSRFSK----------------------------------------------------------------------TTNS--------TYPGVKPL-----PLSQV-----------------------------------------------------------------------------
>FZD5_DANRE
-----MRKPAD-----------------------------------------------------------------------------------------------------------------------------------------------------------------------------------------------------------------------EHHFTMETSGMHLVGFWL-------------------------------------------------------------------------------------------------------------------------------------------------------------------------------------------------------HVLLLF----------------------------------------------------------------------------------------QLSGLGDS----------------------------------AS----------------------------------------------------------------------------------------------------------------------------------------------------------------------------------------------------------------------------------------------------------------------------------------------------------------------------------------------------------------------------------------------------------------------------------------------------------KDIVC-----------EPI-----------TVPM-CKGI---GY-----------NHTYMP---NQF---NHDN-QDEV---GLEVH-QF----W------PLVR----IHCSPDLLF--FLCSMYTPICLQ-----DY----KKPL---PPCRSVCERAKRGCSPLMIQY-------G-F-EWPE----R------------M---SC--EQ----------LP---ML---GDT------DRLCM-DRNS------SE------------------TTTLSP---------------------------------PFPK----PTPKG-------------------------------TPRHR-------------ATA----------------------KSAPPQK------------------------CDRECHCRGPLVPI----KKEAHPLHNRVNTGSLPN-CALPCHQP----------YFS----QDERTFTTF---WIGLWSVLCFVSTFTTVATFL-----------------IDMER----------FKYPERPIIF--------LAACYLFVSL-----GYIVRLLAGH---------ERVACEG---------------------------------------TGDQQHI-------LYDTTGPALCTLVF---------LLIYFFGMASS------------IW-W--------------------VVLSFTWFLAAGM-------------------------------KWGNE-AIAG------YSQYFH------LAAWLVPSVKSIAV--------------LALSSVD--------GDPVAGI---------------------CYV----------G-------NQS-----LEGLRGFVLA--PLVVYLFTGSLFLLAGFVSLFRI---RSVIKQ---GGTKTDK---------LEKLMI--------------RIGLFTV-LYTV-------------PATIVVA---------------------CLVYE-----QHYRPSWERALA-------------------------------------------------CSCPSE------------------------------------RQRLGMGPDYAVFMLKYFMCLVVGITSGV----W--------------------------------------------------------I-WSGKTLESWRR----FIARY----------------------VPCRTR--------------------------------------------------------------------------------------------KPPVSASSM---------------------------------------------------------------------------------------------------------------------------------------------------------------YSEA----------------------------------------------STALTARAG-----------------------------------------------------------------------TAPTG-------TYH--KSA-----PSSHV-----------------------------------------------------------------------------
>FZD5_MUSMU
-----MARPDPSAPP------SL------------------------------------------------------------------------------------------------------------------------------------------------------------------------------------------------------------------------------------------------------------------------------------------------------------------------------------------------------------------------------------------------------------------------------------LLLLLA----------------------------------------------------------------------------------------QLVGRAAA----------------------------------AS----------------------------------------------------------------------------------------------------------------------------------------------------------------------------------------------------------------------------------------------------------------------------------------------------------------------------------------------------------------------------------------------------------------------------------------------------------KAPVC-----------QEI-----------TVPM-CRGI---GY-----------NLTHMP---NQF---NHDT-QDEA---GLEVH-QF----W------PLVE----IHCSPDLRF--FLCSMYTPICLP-----DY----HKPL---PPCRSVCERAKAGCSPLMRQY-------G-F-AWPE----R------------M---SC--DR----------LP---VL--GGDA------EVLCM-DYNR------SE------------------ATTASP--------------------------------KSFPAKPTLPGPPG-------------------------------APSSG-------------GEC----------------------PSGGP-----------------------SV-----CTCREPFVPI----LKESHPLYNKVRTGQVPN-CAVPCYQP----------SSS----PDERTFATF---WIGLWSVLCFISTSTTVATFL-----------------IDMER----------FRYPERPIIF--------LSACYLCVSL-----GFLVRLVVGH---------ASVACSR-----------------------------------------EHSHI-------HYETTGPALCTVVF---------LLVYFFGMASS------------IW-W--------------------VILSLTWFLAAGM-------------------------------KWGNE-AIAG------YAQYFH------LAAWLIPSVKSITA--------------LALSSVD--------GDPVAGI---------------------CYV----------G-------NQN-----LNSLRGFVLG--PLVLYLLVGTLFLLAGFVSLFRI---RSVIKQ---GGTKTDK---------LEKLMI--------------RIGIFTL-LYTV-------------PASIVVA---------------------CYLYE-----QHYRESWEAALT-------------------------------------------------CACPGP-----------------------------------DAGQPRAKPEYWVLMLKYFMCLVVGITSGV----W--------------------------------------------------------I-WSGKTLESWRR----FTSR-----------------------CCCSSR--------------------------------------------------------------------------------------------RGHKSGGAMAAGD-----------------------------------------------------------------------------------------------------------------------------------------------------------YAEA----------------------------------------------SAALTGRTGP----------------------------------------------------------------------PGPTA-------AYH--KQV-----SLSHV-----------------------------------------------------------------------------
>FZD6_MUSMU
----------------------------------------------------------------------------------------------------------------------------------------------------------------------------------------------------------------------------------------MERSPFLLACILL------------------------------------------------------------------------------------------------------------------------------------------------------------------------------------------------------PLVRGH----------------------------------------------------------------------------------------------------------------------------------------------------------------------------------------------------------------------------------------------------------------------------------------------------------------------------------------------------------------------------------------------------------------------------------------------------------------------------------------------------------------------------------------------------------------------------------------------SLFTC-----------EPI-----------TVPR-CMKM---TY-----------NMTFFP---NLM---GHYD-QGIA---AVEMG-HF----L------HLAN----LECSPNIEM--FLCQAFIPTCTE-----QIH-----VV---LPCRKLCEKIVSDCKKLMDTF-------G-I-RWPE----E------------L---EC--NR----------LP---HC---DDT------VPVTS-HPHTE-----LS----------------------------------------------------------------GPQKKSDQ-----------------------------VPRDI----------------------------------------------------------------------GFWCPKHLRT------------SGDQGYRFLGIEQ-CAPPCPN----------MYFK----SDELDFAKS---FIGIVSIFCLCATLFTFLTFL-----------------IDVRR----------FRYPERPIIY--------YSVCYSIVSL-----MYFVGFLLG----------NSTACNK-ADEKLELG------------------------------------------DTVVLGSKNKACSVVF---------MFLYFFTMAGT------------VW-W--------------------VILTITWFLAAGR-------------------------------KWSCE-AIEQ------KAVWFH------AVAWGAPGFLTVML--------------LAMNKVE--------GDNISGV---------------------CFV----------G-------LYD-----LDASRYFVLL--PLCLCVFVGLSLLLAGIISLNHV---RQVIQH---DGRNQEK---------LKKFMI--------------RIGVFSG-LYLV-------------PLVTLLG---------------------CYVYE-----LVNRITWEMTWF------------------------SDHCHQY-----------------RIPCP-------------------------------------YQANPKARPELALFMIKYLMTLIVGISAVF----W--------------------------------------------------------V-GSKKTCTEWAG----FFKR--------------------------NRK--------------------------------------------------------------------------------------------RDPISESRRVLQESCEFFLKHNSKV-------------------------KHKKKHGAPGPHRLKVIS-------------KSMGTSTGATTNHGTSAM-----------AIADH----------DYLGQETSTEVHTSPEASVKEGRADRANTPSAKDRDCGESAGPSSKL----------------------------------------------SGDRNGRESRAGGLKERSN----------------------GSEGAPSEGRVSPKSSVPETGLI--------DCSTSQAASSPEP-------TSL--K--GSTSLPVHSASRARK--------------------------------------------------------EQGAGSHSDA------
>FZD7_MUSMU
-----MRGP---------------------------------------------------------------------------------------------------------------------------------------------------------------------------------------------------------------------------GTAASHSPLGLCALVLA------------------------------------------------------------------------------------------------------------------------------------------------------------------------------------------------------LLCAL---------------------------------------------------------------------------------PTDTRAQPYHGEKGIS----------------------------------VP----------------------------------------------------------------------------------------------------------------------------------------------------------------------------------------------------------------------------------------------------------------------------------------------------------------------------------------------------------------------------------------------------------------------------------------------------------DHGFC-----------QPI-----------SIPL-CTDI---AY-----------NQTILP---NLL---GHTN-QEDA---GLEVH-QF----Y------PLVK----VQCSPELRF--FLCSMYAPVCTV------L----DQAI---PPCRSLCERARQGCEALMNKF-------G-F-QWPE----R------------L---RC--EN----------FP---VH---GA-------GEICV-GQNT------SDGS-------------GGAGG--------------------------------------------SPTAYPTAPY--------------LPDPPFTAMSPSD-GRG-------------------------------------------------------------------RLSFPFSCPRQLKV------------PPYLGYRFLGERD-CGAPCEPGRAN----GLMYFK----EEERRFARL---WVGVWSVLCCASTLFTVLTYL-----------------VDMRR----------FSYPERPIIF--------LSGCYFMVAV-----AHVAGFLLE----------DRAVCVE-RFS------------------------------------DDGYRT-------VAQGTKKEGCTILF---------MVLYFFGMASS------------IW-W--------------------VILSLTWFLAAGM-------------------------------KWGHE-AIEA------NSQYFH------LAAWAVPAVKTITI--------------LAMGQVD--------GDLLSGV---------------------CYV----------G-------LSS-----VDALRGFVLA--PLFVYLFIGTSFLLAGFVSLFRI---RTIMKH---DGTKTEK---------LEKLMV--------------RIGVFSV-LYTV-------------PATIVLA---------------------CYFYE-----QAFREHWERTWL------------------------LQTCKSY-----------------AVPCP-------------------------------------PGHFSPMSPDFTVFMIKYLMTMIVGITTGF----W--------------------------------------------------------I-WSGKTLQSWRR----FYHR-----------------------LSHSSK------------------------------------------------------------------------------------------------------------------------------------------------------------------------------------------------------------------------------------------------------------------------G---------------------------------------------ETAV---------------------------------------------------------------------------------------------------------------------------------------------------------------------------------------
>FZD8_MUSMU
-----ME----------------------------------------------------------------------------------------------------------------------------------------------------------------------------------------------------------------------------------WGYLLEVTSLLA------------------------------------------------------------------------------------------------------------------------------------------------------------------------------------------------------ALAVLQ----------------------------------------------------------------------------------------RSSGAAAA----------------------------------SA----------------------------------------------------------------------------------------------------------------------------------------------------------------------------------------------------------------------------------------------------------------------------------------------------------------------------------------------------------------------------------------------------------------------------------------------------------KELAC-----------QEI-----------TVPL-CKGI---GY-----------NYTYMP---NQF---NHDT-QDEA---GLEVH-QF----W------PLVE----IQCSPDLKF--FLCSMYTPICLE-----DY----KKPL---PPCRSVCERAKAGCAPLMRQY-------G-F-AWPD----R------------M---RC--DR----------LP---EQ---GNP------DTLCM-DYNR------TD------------------LTTAAP---------------------------------SPPRRLPPPPPPGEQ-----------------------------PPSGS-------------GHSRPPGARPPHR--GGSSRGSGDAAAAPPSRGGKARPPGG-----------GAAPCEPGCQCRAPMVSV----SSERHPLYNRVKTGQIAN-CALPCHNP----------FFS----QDERAFTVF---WIGLWSVLCFVSTFATVSTFL-----------------IDMER----------FKYPERPIIF--------LSACYLFVSV-----GYLVRLVAGH---------EKVACSG-GAPGAGGAGGAGGAAAAGAGAAGAGASSPGARGEYEELGAVEQHV-------RYETTGPALCTVVF---------LLVYFFGMASS------------IW-W--------------------VILSLTWFLAAGM-------------------------------KWGNE-AIAG------YSQYFH------LAAWLVPSVKSIAV--------------LALSSVD--------GDPVAGI---------------------CYV----------G-------NQS-----LDNLRGFVLA--PLVIYLFIGTMFLLAGFVSLFRI---RSVIKQQ-GGPTKTHK---------LEKLMI--------------RLGLFTV-LYTV-------------PAAVVVA---------------------CLFYE-----QHNRPRWEATHN-------------------------------------------------CPCLRD-----------------------------------LQPDQARRPDYAVFMLKYFMCLVVGITSGV----W--------------------------------------------------------V-WSGKTLESWRA----LCTR-----------------------CCWASK--------------------------------------------------------------------------------------------GAAVGAGAGGSGPGGSG---------------------------------------PGPGGGG-----------------------------GHGGG-------------------------------------------------------------------GGSLYSDV----------------------------------------------STGLTWRSG-----------------------------------------------------------------------TASSV-------SYP--KQM-----PLSQV-----------------------------------------------------------------------------
>FZD9_NEMVE
-----------------------------------------------------------------------------------------------------------------------------------------------------------------------------------------------------------------------------------------MGAKRLALILLL------------------------------------------------------------------------------------------------------------------------------------------------------------------------------------------------------FITVSA----------------------------------------------------------------------------------------MVYGQRSE----------------------------------VP-----------------------------------------------------------------------------------------------------------------------------------------------------------------------------------------------------------------------------------------------------------------------------------------------------------------------------------------------------------------------------------------------------------------------------------------------------------NSKC-----------TPI-----------TIPL-CMGI---GY-----------NATRFP---NFL---AQES-QEEA---AKRIH-EF----K------PLIA----VNCAPLLRF--FLCSVFVPMCTK-----EV----NVPI---YACRSMCESARDGCSPMMQRF-------G-F-NWPD----T------------L---DC--DR----------LP---KK---GDPQAKSDPTKLCM-A---------------------------------------------------------------------------APNIKQTAP-----------------LNESDIWS-------------------------------------------------------------N-FESL---G-PEFKKINNTGPLRYKYTYV----EKYD-------------Q-CVPQCKS---------DLMFS----SNNKRFANV---WISVWSVLCFISTAVTVLTFV-----------------IDTSR----------FKYPERPIIF--------LSLCYNLYSL-----GYIVRVTAGR---------NEVICDE-TES-------------------------------------FVIRA-------GMNIADHACCSVVF---------LLLYYFGMASA------------VW-W--------------------VVLTFAWFLAAGR-------------------------------KWGQE-AIER------KATYFH------AVAWTVPAIQTIMA--------------LIMRKVD--------ADELTGL---------------------CYV----------G-------NMD-----YENLANYVLT--PLCLYLLVGTFFLLAGFVSLFRI---RTVLKN---KETNTDK---------LEKLIV--------------RIGVFSV-LYTI-------------PVSAVIA---------------------CSFYE-----YNNMDVWKVRAP----------------------------------------------FNTYICRGDQACLE-----------------------------------NYGPSIEVFIVKYFMLLIIGITSNM----W--------------------------------------------------------I-WSTKTFKSWRK----FYSK-----------------------RKGGEA--------------------------------------------------------------------------------------------KKKVDYSAGSAPPKNSL-----------------------------------QVHMPPPSVQ---------------------------PVYHHTSA-----------------------------------------------------------------------FAPI----------------------------------------------APSPATRSVG----------------------------------------------------------------------SSPAPNS----LTYS--K--NSGLNPMVTV-----------------------------------------------------------------------------
>FZD_BRAFL
-----------------------------------------------------------------------------------------------------------------------------------------------------------------------------------------------------------------------------------------MGFLSWSPVLFL------------------------------------------------------------------------------------------------------------------------------------------------------------------------------------------------------LLGGC-------------------------------------------------------------------------------------------LGFDFN----------------------------------K-----------------------------------------------------------------------------------------------------------------------------------------------------------------------------------------------------------------------------------------------------------------------------------------------------------------------------------------------------------------------------------------------------------------------------------------------------------NSGSC-----------ERI-----------TIPM-CIGI---GY-----------NMTRMP---NRL---GHTS-QTEA---AIKVH-EW----S------SLVQ----YDCSVNLRF--FLCSLYAPMCTE-----QVP---DIPI---PACRPMCEEVRDACSPIMEQF-------S-F-SWPE----N------------L---NC--DT----------LP---EE---NDR------ENLCM-L---------------------------------------------------------------------------APNT----------------------------------------------------TPS---------------------P-------------------------------RHQCPNPAKFLFV----EKSG-------------V-CAPRCNASI-------DVFFS----RQDKEFVEI---WMGIWSVVCVISTSVVILTFM-----------------IDSRR----------FRYPERPIIF--------MAVCYFFYSI-----GFILRLGLGR---------ETISCDM-DRG--------------------------------------EPYL-------IQEGLESTGCTIVF---------LILYFFGMASS------------LW-W--------------------VILTMTWFLAAGL-------------------------------KWGQE-AIEA------HSSYFH------LAAWAVPAVKTIVV--------------LTLRRVD--------GDELTGL---------------------CYV----------G-------NQD-----QTALTWFVLA--PLFTYLLLGTCFILAGFVNLFRI---RKVMRH---GGNSTER---------LEKLMS--------------RIGIFSV-FYTV-------------PATCVVA---------------------CYFYE-----QQNMSTWTTTAQ------------------------------------------------EIPCNNN---------------------------------------------------IAFLLLVGCFGTSL----W--------------------------------------------------------I-CSNKTMESWQN----FCNR-----------------------RFGAK----------------------------------------------------------------------------------------------KKSNPVLWVKGG-----------------------------------------------------------------------------------------------------------------------------------------------------------RLNT----------------------------------------------AIQLGGIE-----------------------------------------------------------------------------------------------------------------------------------------------------------------------------------
>HALMB_25119
--------------------------------------------------------------------------------------------------------------------------------------------------------------------------------D----------G------------------------------------------------VKMNYAFINL-----------------------------------------------------------------------------------------------------------------------------------------------------------------------------------------------------LLAAASLVV-------------------------------------------------------------------------------------------------------------------------------------------------------------------------------------------------------------------------------------------------------------------------------------------------------------------------------------------------------------------------------------------------------------------------------------------------------------------------------------------------------------------------------------------------------------------------------------AAANDLELRSC-----------EQLT----------AVPL-CTPL---EY-----------RQTYYP---NPR---GHQS-QEEA---SAELN-DF----A------PLLE----SQCSPYLRH--FLCAYYVPLCESF---LPP----DYTV---PPCRELCIHVYLKCQPLMASK-------G-K-TWPQ----H------------L---HC--NL----------FP---SK---AD-------VNWCF-GPDDPS---ILEEQELLLTTDSSWILQATANISYP-----------------------------------------VPTTSTGEKAA---IESPPAALCTTELPPVLITSTAAVPVKSQTHSKQS-----HSHTSYHPI------------QSSHSQSRTPSQTHS-QTP------------------TPILPTPAPLCQS---LPDTSLCYSLGYTNTTFPN---------------PRGHLQHE---DAERELNHF---------------------KYL-----------------MNTECSPQLLSLLCLYYFPQ---------------------------------------------------CTD------------------------------------------------------QHPYSLQPCQELC------------------------------------------------------QEVETDCKETLQSLS------------------------------IQWPRH----------------------IINCQAMPSIVSQKCSGK-------------------------ESHTVGGSPALQG-----------------------------G-----GSTVS-----------------PFLAAVVIGIII------------------------------------------------------------------SLYFF-----------------------------------------------------------------------------------------------------------------------------------------------------------------------------------------------------------------------------------------------------------------------------------------------------------------------------------------------------------------------------------------------------------------------------------------------------------------------------------------------------------------------------------------------------------------------------------------------------------------------------------------------------------------------------------------------------------------------------------------------------------------------------------------------------------------------
>HALMB_33859
-----M-----------------------------------------------------------------------------------------------------------------------------------------------------------------------------------------------------------------------------------FKKIGAAYFVIY--------------------------------------------------------------------------------------------------------------------------------------------------------------------------------------------------------------------------------------------------------------------------------------------------------------------------------------------------------------------------------------------------------------------------------------------------------------------------------------------------------------------------------------------------------------------------------------------------------------------------------------------------------------------------------------------------------------------------------------------------------------------------------------------------------FNICSAC-----------ELINF--------TVLPY-CAPV--LGY-----------NMTVYP---LPN---GIEN-QEAA---SQELH-DF----M------APNL----ENCSNFSVL--FLCAYYAPICSVT---SE---GQIISF---LPCKNLCNEVYNKCSFLFLQR-------N-L-SWPE----Q------------F---NC--SQ----------FL---SH-----------TSKLCV-GPENII--------------------------------------------------------------------------------------------------------MPDIPSSQYII----------SATTL-----------------------------------------------------------------------------------------------------------------REKQQKSKY---WMSIITTTSIGSTTTIRIPVQ-----------------TQNTTVN----------------------------------------------------------STQTIVCKN---------------------------------------------------------------------------------------------------------------------------------------------------------------------------------------------------------------------------------------------------------------------------------------S--------------------------VIIIVFIITQSTILLLGLV---------------------------------------------------------------------------------------------------------------------------------------------------------------------------------------------------------------------------------------------------------------------------------------------------------------------L------------------------------------------------------------------------------------------------------------------------------------------------------------------------------------------------------------------------------------------------------------------------------------------------------------------------------------------------------------------------------------------------------------------------------------------------------------------------------------------------------------------------------------------------------------------
>HALMB_44445
---------------------------------------------------------------------------------------------------------------------------------------------------------------------------------------------------------------------------------------------KAVSSLIL------------------------------------------------------------------------------------------------------------------------------------------------------------------------------------------------------LLLCWCRVA---------------------------------------------------------------------------------------------------------------------------SCTAVP---------------------------------------------------------------------------------------------------------------------------------------------------------------------------------------------------------------------------------------------------------------------------------------------------------------------------------------------------------------------------------------------------------------------------------------------------------PTAESC-----------QLIDY--------SLVPE-CYTI---PY-----------NSTDYP---TGN---GIEN-QRDA---GGQLR-DF----L------PLIR----GNCSGASLS--FICSYYVPPCFEV---GNN----LFRF---NPCRSLCEQVFDDCYMYFVQT-------G-T-VWPD----H------------L---NC--TL----------FP---T-------------GNLCY-GPSD------PS------------------TLVLPAVVPGIN--------------------------------APIPGNGGQQ------------------------TSMSLLPSAS-------------VDPT---------------------DSSSP------------------------------------------------------------------------------MIQLFT----------AAS---ITSSVTANIATTGVTSTATDV-----------------TSTVG----------IGATPGPTSF---------------------------------------SGSSSAGANV----------------------------------------------------------------------------------------------------------------------------------TLIISL-----------------------------------------V----------------------------------------------------------------------------------------CVL----------------------------------------LLYMLASL------------------------------------------------------------------------------------------------------------------------------------------------------------------------------------------------------------------------------------------------------------------------------------------------------------------------------------------------------------------------------------------------------------------------------------------------------------------------------------------------------------------------------------------------------------------------------------------------------------------------------------------------------------------------------------------------------------------------------------------------------------------------------------------------------------------------------------------------------------------------------------------------
>HALMB_44530
-----MT-------------------------------------------------------------------------------------------------------------------------------------------------------------------------------------------------------------------------------------TGTLFSVILL-----------------------------------------------------------------------------------------------------------------------------------------------------------------------------------------------------QILVVSV--------------------------------------------------------------------------------------IGQPTRPVS---------------------------------TLP----------------------------------------------------------------------------------------------------------------------------------------------------------------------------------------------------------------------------------------------------------------------------------------------------------------------------------------------------------------------------------------------------------------------------------------------------------PPGTC-----------QPIT----------AVPL-CLHV---PW-----------DNASFP---NLR---EHPT-QEEA---NVEVN-VF----F------PLVQ----RQCSNAIVH--FLCSIYTPACLDL---SDGT---TVTL---KPCRELCMYVRKTCEPPLVAS-------G-F-PWPR----H------------F---EC--DA----------FP---SN---TST----QRNELCL-NIPN------VT------------------SIVIPPELL----------------------------------PTVTPTNTISTT-----------AVTATLVGVSSTSSFLAQPTRT-------------PSST-------------------------------------------------------VNPQLLTCHRDQDLLQQNHALANSSYYFASLPN-CAVLCEG----------IYFSK---TERNVVAPA---FILICALICIGFTLFTVGTFM-----------------IDRQR----------YHYPERPVIF--------LALCYLILSL-----AFLVGAIVKLTD-----PKASYACSDTSDS--------------------------------------KSYIF-QYLPNSSPTYHSASCVILF---------IFIYYFQMAGA------------IW-W--------------------VILTLTWFMASTL-------------------------------KWGEE-AVER------PWLLYH------LFAWSLPAIQVILI--------------LALRLVD--------GDQLAGI---------------------CFT----------G-------NSH-----LVALGVFVLM--PLLLFLILGILFLVIGFGSLVHI---HLQISK---DPSKSRR---------LQRLII--------------RILVYAL-LYIV-------------PTFIYIC---------------------LCIYE-----LAGRQNWEESYA--------------------------RCPGS-------------------NCQ-----------------------------------------RDSSPQFAALLMRYLMLFIIGIFSTF----W--------------------------------------------------------V-ISWKTLLAWQK----FLGSIF---------------------FCCRYE--------------------------------------------------------------------------------------------------------------------------------------------------------------------------------------------------------------------------------------------------------------KHYETPSKKT----------------------------------------------ETAI---------------------------------------------------------------------------------------------------------------------------------------------------------------------------------------
>HALMB_46398
-----LS---------------------------------------------------------------------------------------------------------------------------------------------------------------------------------------------------------------------------------VLTQREAFTSMKI------------------------------------------------------------------------------------------------------------------------------------------------------------------------------------------------------LFFLSGFLV---------------------------------------------------------------------------------------------------------------------------------------------------------------------------------------------------------------------------------------------------------------------------------------------------------------------------------------------------------------------------------------------------------------------------------------------------------------------------------------------------------------------------------------------------------------------------------------LSQSAAQIC-----------DSIGTLQQ-----------CGYNQ-TGQ-----------NGTVYP---SPP----ATG-IQAV---TRLLD-TI-----------RTRL----SGCSSNLQR--FVCSALLPECGVWV----------------GPCQNLCETVRSDCAGNLNAV------TN-V-ILGE----L------------F---NC--ER----------YR----------------NNTHCV-SPVTVP-SPSSS------------------QSPSPSSTS---------------------------------------------------------------------SSLSPSPSTTPL-----------GSLT-------------------------------------------------------------------------------------ANE-TMG-CPPPS-------QSYYS----DGSKRFTLG---WIATWSTFCFLSTLLTLLTFI-----------------IKPSR----------FEYPWRPIVY--------LALCFLLHSL-----GYFFSLILGR---------TIITCPG------------------------------------------NVYI----SSTSKWGWGHVPCLLNF---------ALLYYSMVAAF------------LW-W--------------------LTLTISWFLSSVF-------------------------------KWSNE-AVGH------LAPFFH------VTAWVLPLLMMISL--------------VAAQVVS--------ADELTGT---------------------CFVV-----RDA-T-------QPT-----LYALLIGVLI--PLMVFLLTGLIFLIIGLVSVLKI---RAFLHK---KGRQKESI-------VLEKLMI--------------RIGIFVA-VYVV-------------PAAVVIG---------------------CYFYE-----LVQTPRWVTITE------------------------ADSCSTG------------------SDCK--------------------------------------------TANSIIPMIRIFMFLMIGSLTGV----W--------------------------------------------------------I-WSRKTLDSWRS----LGNRCH--------------------CCINSPH--------------------------------------------------------------------------------------------------------------------------------------------------------------------------------------------------------------------------------------------------------------EKEGDSSSTV----------------------------------------------NS-----------------------------------------------------------------------------------------------------------------------------------------------------------------------------------------
>HALTU_47663
-----MF-------------------------------------------------------------------------------------------------------------------------------------------------------------------------------------------------------------------------------------TLLLSCFLCF-----------------------------------------------------------------------------------------------------------------------------------------------------------------------------------------------------SLVATSS--------------------------------------------------------------------------------------VKNDQLEVS---------------------------------TEP----------------------------------------------------------------------------------------------------------------------------------------------------------------------------------------------------------------------------------------------------------------------------------------------------------------------------------------------------------------------------------------------------------------------------------------------------------PPGTC-----------EPIR----------SVVL-CLNV---DW-----------KNASFP---NLR---LHNT-QDEA---NQELV-GY----L------PLIQ----QKCSNAIVH--FLCAVYAPLCLSV---PNINI--PVTL---VPCREVCESVRAGCEPLLIAN-------D-F-QWPS----H------------L---NC--EN----------FP---SA---EDI--DGSIESLCN-DIDVN-------------------------RVCIPGE------------------------------------ECVVPTNATTTQTNSSFTNSPNPSTTVPTASQSQTSSITDRPTTT-------------NAPN-----------------TGGNNGTTP---------------------------TTVCPSALY-------LGKSHTFINSSYIFAGIEN-CAVKCDG----------VHFTS---IERNKVAPS---FILICAILCIGFTLFTVGTFL-----------------IDRQR----------YHYPERPVIF--------LALCYLILSF-----AFVVGAVVKLRE-----ADGSFACSDTKDG-------P---------------------------VSEESFIF-QRLPSASATYRSASCVILF---------IFIYYFQMAAA------------VW-W--------------------VILTLTWFMASTL-------------------------------KWGEE-AVER------PWILYH------ILAWCLPAIQVILI--------------LALQLVD--------GDQLSGT---------------------CFT----------G-------NHH-----SVAMGVFVLL--PLMLYLFLGVVFLVIGFLSLVHI---LQQISQ---DPHKSRR---------LTRLII--------------RILIYGL-LYIM-------------PNIIYLC---------------------LCIYE-----IAERSQWEASYA--------------------------ECANS------------------ENCS----------------------------------------TPDTTPQFAALLLRYVMLFVIGIFSTF----W--------------------------------------------------------V-ISWKTIVAWRK----FFSSI----------------------FFCRNE--------------------------------------------------------------------------------------------------------------------------------------------------------------------------------------------------------------------------------------------------------------QMYDLPAKK-----------------------------------------------ETPI---------------------------------------------------------------------------------------------------------------------------------------------------------------------------------------
>HALTU_50080
---------------------------------------------------------------------------------------------------------------------------------------------------------------------------------------------------------------------------------------MATRERRWLIQWII------------------------------------------------------------------------------------------------------------------------------------------------------------------------------------------------------LIACNYC----------------SYCFN-----------------------------------------------------------------------------------------------------------TVI----------------------------------------------------------------------------------------------------------------------------------------------------------------------------------------------------------------------------------------------------------------------------------------------------------------------------------------------------------------------------------------------------------------------------------------------------------QTGEC-----------QTID----------DAAF-CSHV----W-----------NETFLP---NVR---EHNS-QEEA---LTELD-DF----L------PLIK----TRCSNAIVH--FLCSVYMPHCSST---GIVSGQ-IIVL---SPCRRVCEYARMGCEPVLALY-------G-F-SWPD----H------------L---MC--DS----------FP----------------LNQPCL-NISD------FS------------------SIRIPSILL---------------------------PSQPQPSVLAAPQTSTSTMH--------------------------QYPAVT-------------STSA---------------------------------------------------------------------------------------------------------TQSMN----IPTQTISRS---TTTIKSYLSAAVTTYS-----------------------QIKE----------SSTPTATITP--------TQYYHVIVS------STISSNIHSR---------TGIAPNQ-QVTQYH----------------------------------------------SDGNITPSSSYSMFNEAD----MMTVVSASVLDD------------YW-E--------------------SIRSMDFMTTMEY------------------------------SKDGHH-STSS------TTVIIH------------PTRTSMTPSY------------LPTTITHAQPSP------------------------------ATET----------P-------NAK-----ETNSARSTTS--SYLYTILIGVFVLIAVLIPV--------------------------------------------------------------------------------------------------------------------------------------------------------------------------------------------------------------------------------------------------------------------------------------------------------------------------------------------------------------------------------------------------------------------------------------------------------------------------------------------------------------------------------------------------------------------------------------------------------------------------------------------------------------------------------------------------------------------------------------------------------------------------------------------------------------------------------------------------------------------------------------
>HALTU_52656
----------------------------------------------------------------------------------------------------------------------------------------------------------------------------------------------------------------------------------------TLASLCMKSSLMFKVY----------------------------------------------------------------------------------------------------------------------------------------------------------------------------------------------F---TLLLVAGFVH----------------------------------------------------------------------------------------------------------------------------------------------------------------------------------------------------------------------------------------------------------------------------------------------------------------------------------------------------------------------------------------------------------------------------------------------------------------------------------------------------------------------------------------------------------------------------------------NALAQQQC-----------ENIGSLLD-----------CTYNR-TMY-----------GSPYYT--ANSD---NLGS-IAKA---SVYMP-KL----L------DVIA----SNCSDQAVH--FGCATLFPSCETGY----------------GPCESLCHVITTDCATEFVEHLQ-----GAFFVLRE----F------------L---QC--SE----------YP-----------------TDNCV-PPLAT--APTSSQ-----------------------------------------------------------------------------------------------QPATPTPTTTPT-----------NTPTN--------------------------------------------------------------------------SGLNNSNNSLTDD-LNG-CPPAS-------INFFT----DGTKNFALG---WVATWSTLSFISTLVTILTFL-----------------LNPSR----------FQYPWRPIVF--------LAACFNIHSI-----GYLFAIILGR---------KIVTCPG------------------------------------------NQFI----TTSTSWGWEHVPCILVF---------GILYYSMMAAF------------LW-W--------------------LILTLSWCLASSL-------------------------------KWSNE-AISN------LALFYH------LIAWVVPLLMTIAM--------------IAARQLS--------ADELTGI---------------------CFII-----RDE-T-------NSS-----FYALLFGVVV--PLIVFILIGITFVAIGLFSVCRI---HSFLRR---KGQQRDSI-------VLEKLMI--------------RVGIFVS-VYMF-------------PAAVLIG---------------------CFFYE-----LFQRPNWEPVQD--------------------------DCSN---------------------CT--------------------------------------------NANSTILIVRVFMFLIIGVFTGV----W--------------------------------------------------------I-WSRKSLLSWKE----MMVGC----------------------RNFCAK-------------------------------------------------------------------------------------------SANDCNENGSISMTNMKY----------------------------------------------------------------------------------------------------------------------------------------------------------------------------------------------------------------------------------------------------------------------------------------------------------------------------------------------------------------------------------------------------
>HALTU_53004
----------------------------------------------------------------------------------------------------------------------------------------------------------------------------------------------------------------------------------QEQREMTTTTVYSRYFIFLV-----------------------------------------------------------------------------------------------------------------------------------------------------------------------------------------------------LLYSCNAAI--------------------------------------------------------------------------------------EGGSSFS---------------------------------------------------------------------------------------------------------------------------------------------------------------------------------------------------------------------------------------------------------------------------------------------------------------------------------------------------------------------------------------------------------------------------------------------------------------------------------------------APQRSC-----------ISMT----------GIGM-CEQL---GY-----------ASITLP---NHR---GHVN-KTEV---SLELK-DY----Q------QLLD----SGCSLYLRH--FLCAYYAPMCEVF---LPL----DLDI---LPCTELCSHVRERCEPLLVSY-------N-Y-TWPQ----H------------L---NC--EL----------FP---NK---TQ-------APWCF-GPPNNS---LINE-----------------DSSSPSI---------------------------------------TPTNTAKSTT------------------NSIAMSTADKPITS-------------SAGGVP-------------------PSPSP------HVP------------------QSTVAAVNKSCDI---IPSDSICSNLEYTSVTYPN---------------TMGHQNKE---EAEDQLQNT-FN----------IAMMYTCSDYL-----------------IPLLCH---------YYHPE---------------------------------------------------CDN------------------------------------------------------HTGVGIMPCREVC------------------------------------------------------EEVIKQC------------------------------------DTSHWPKN-----------------------FNCSILPSLKESNTNCTVG---------IPLDITDEMLTP--ATPTIAGIEEKR-------G----------------------G-------SGR----------------------AIATVTFIVFTVLTCIAM----------------------------------------------------------------------------------------------------------------------------------------------------------------------------------------------------------------------------------------------------------------------------------------------------------------I-----------------------------------------------------------------------------------------------------------------------------------------------------------------------------------------------------------------------------------------------M------------------------------------------------------------------------------------------------------------------------------------------------------------------------------------------------------------------------------------------------------------------------------------------------------------------
>IRCFA_12574
-----------------------------------------------------------------------------------------------------------------------------------------------------------------------------------------------------------------------------------------------------------------------------------------------------------------------------------------------------------------------------------------------------------------------------------------------------------------------------------------------------------------------------------------------------------------------------------------------------------------------------------------------------------------------------------------------------------------------------------------------------------------------------------------------------------------------------------------------------------------------------------------------------------------------------------------------------------------------------------------------------------------------------------------------------------------------------------------------------------------------DVEFP---DCR---VFEN-KTAA---ANTSSTIF----SDIVSLRTLYT---KVNCSDFTYF--FICSATYPYCISDT---------ETLR---YPCRDMCERVKSECSEV---------------------------------------------------------------------------------------------------------------------------------------------------------------------------------------------------------------------------------------------------------------------------------------------------------------------------------------------------------------------------------------------------------------------------------------------------------------------------------------------------------------------------------------------------------------------------------------------------------------------------------------------------------------------------------------------------------------------------------------------------------------------------------------------------------------------------------------------------------------------------------------------------------------------------------------------------------------------------------------------------------------------------------------------------------------------------------------------------------------------------------------------------------------------------------------------------------------------------------------------------------------------------------------------------------------------------------------------------------------------------------------------------------------------------------------------------------------------------------------------------------------------------------------------------------------------------------------------------------------------------------------------------------------------------------------------------
>IRCFA_15617
--------------------------------------------------------------------------------------------------------------------------------------------------------------------------------------------------------------------------------------------------------------------------------------------------------------------------------------------------------------------------------------------------------------------------------------------------------------------------------------------------------------------------------------------------------------------------------------------------------------------------------------------------------------------------------------------------------------------------------------------------------------------------------------------------------------------------------------------------------------------------------------------------------------------------------------------------------------------------------------------------------------------------------------------------------------------------------------------------------------------------------------------------------F----E------ILFR----YNCSNALLV--LLCGVYAPFCGSN---SPNST--PVVL---QPCRRICNHVYDGCIGVFNEF-------Q-Y-QWPE----V------------L---NC--DK----------FP---QR---S--------EELCF-------------------------------------------------------------------------------------------------------------------------------------------------------------------------------------------------------------------------------------------------------------------------------------------------------------------------------------------------------------------------------------------------------------------------------------------------------------------------------------------------------------------------------------------------------------------------------------------------------------------------------------------------------------------------------------------------------------------------------------------------------------------------------------------------------------------------------------------------------------------------------------------------------------------------------------------------------------------------------------------------------------------------------------------------------------------------------------------------------------------------------------------------------------------------------------------------------------------------------------------------------------------------------------------------------------------------------------------------------------------------------------------------------------------------------------------------------------------------------------------------------------------------------------------------------------------------------------------------------------------
>LEUCO_20061
-----MT-------------------------RSTTVR---------------------------LPITLLPARCCSCFGLL--------------------------------------------------------------------------------------------------------------------------------------------------PTSKDGSRRTMIGFLIM------------------------------------------------------------------------------------------------------------------------------------------------------------------------------------------------------YICVSVVAS----------------------------------------------------------------------------------------------------------------------------------------------------------------------------------------------------------------------------------------------------------------------------------------------------------------------------------------------------------------------------------------------------------------------------------------------------------------------------------------------------------------------------------------------------------------------------------------QSNTASQC-----------ERLVGTEG-----TAQQL-CHRY----Y-----------NST------KAL---QNDT-RARL---IIRLN-RF----I------AIID---PTLCHAQLPL--FVCSSFFPVCDPHT---------GVAM---YPCEDFCSQVESACTDLLISR-------G-F-AWPP----E------------F---NC--SNRA-------IYL-------------GQGNASHCL-SASRFPN----------------------LPTGAPTVI--------------------------------------------------------------------ASTVNTTAPGKIRP------------------------------------------------------------------------------------------------------------CSGDY---------YFQ----EQNRTFVTW---WIAIWSVLCLLSSLVTVATFF-----------------MDRER----------FNYPEKPIVF--------LSLSYSVFSS-----TFIVRLIVGG---------DAIVCSG------------------------------------------DHLVD--------TGVNSGPCTIIA---------FLLYFMWMASY------------SW-W--------------------LILTLTWLLAAGK-------------------------------KWGTE-AIAK------HSTHFH------IFAWGAPAVKTLIL--------------VATEHVD--------ADELARV---------------------CSV----------G-------NFN-----NNALLGFVVA--PISVYLLIGTVFIIIGIVSLIRI---RSLMKS---GGKSTQK---------LEQLIV--------------RIGILSV-FYTG-------------PASVVLG---------------------IYAYE-----YADRRHWLSYCTDA------------------------DCKPACI---------------GAGCG--------------------------------------------RPVFAVFTVKYFMLLVVGVTSSV----W--------------------------------------------------------I-WSGKTVASWKS----FVRRL----------------------RKKSKK----------------------------------------------------------------------------------------IDIQSRQIGQLTM------------------------------------------EGSYRRTP-------------------------------------------------------------------------------------------------------AKNGVNGSAIHSAVHM--------------------------------------SHKTASIGRNSTA---------------------------------------------------------------------------------------------APTHSITQV--------------------------------------------------------------------------
>LEUCO_240430
---------------------------------------------------------------------------------------------------------------------------------------------------------------------------------------------------------------------------------------------------------------------------------------------------------------------------------------------------------------------------------------------------------------------------------------------------------------------------------------------------------------------------------------------------------------------------------------------------------------------------------------------------------------------------------------------------------------------------------------------------------------------------------------------------------------------------------------------------------------------------------------------------------------------------------------------------------------------------------------------------------------------------------------------------------------DQGRC-----------RSFS----------DVPT-CYSR--MPY-----------NMTRWP---NRL---DEST-AFAV---KTRLD-DM----T------LLVR----TRCHPWLFA--FLCFTHVPHCDDRW-QGGYR--ESVVV---GPCRQLCETVRDACKGFITRFDE-----E-L-S-----------------------------------------------------------------------------------------------------------------------------------------------------------------------------------------------------------------------------------------------------------------------------------------------------------------------------------------------------------------------------------------------------------------------------------------------------------------------------------------------------------------------------------------------------------------------------------------------------------------------------------------------------------------------------------------------------------------------------------------------------------------------------------------------------------------------------------------------------------------------------------------------------------------------------------------------------------------------------------------------------------------------------------------------------------------------------------------------------------------------------------------------------------------------------------------------------------------------------------------------------------------------------------------------------------------------------------------------------------------------------------------------------------------------------------------------------------------------------------------------------------------------------------------------------------------------------------------------------------------------------------------------------------------------------------
>LEUCO_40416
----MMS-------------------------------------------------------------------------------------------------------------------------------------------------------------------------------------------------------------------------------SCGRIPTFRVGYLLV------------------------------------------------------------------------------------------------------------------------------------------------------------------------------------------------------VLASVAS----------------PVCLA----------------------------------------------------------QSD-----LISSLD-----------------------------------DTF----------------------------------------------------------------------------------------------------------------------------------------------------------------------------------------------------------------------------------------------------------------------------------------------------------------------------------------------------------------------------------------------------------------------------------------------------------KNQRC-----------EPLDV--------TQVAP-CRGV---GY-----------NSTLLP---NRL---GHNT-QKDA---GLIAN-QY----F------PLIE----VNCYDKLQF--FVCAVYLPMCLP-----DY----PQYL---PPCRSICLEARSKCEPLMQNF-------G-F-QWPE----D------------L---RC--DK----------FP---IS---GTT------EELCA-GNGT------LP---------------DIVKS--------------------------------------------QPGGIGAA-----------------------------NPTFG-------------TID----------------------PNVFPQV----TSPGG-VNDFYN-------------------------------------------T-SRIPCGQEH---------FYR----EADRKTSRY---WVGVWAALCLLSSVLVVATYC-----------------IDRER----------FNYPERPVIY--------LAGCYSIFSL-----GYLVSLFVD----------KGIACEN-GIT-------------------------------------------------VQPGTAGAGCFIIA---------FLLYFSWMAAA------------LW-W--------------------VTLAFTWFLAASL-------------------------------KWAPE-GIGK------HSFKYH------IFSWGVALVQTVLL--------------MAMKKVD--------GDELTGA---------------------CFV----------G-------YYD-----RDSLAGFVIG--PLCVYLVVGALLFVYGFMSLVNI---RSVIRQS-AGGSRTDK---------LEKLMV--------------RVAVFSI-LYAI-------------PTAVVLG---------------------CLFVE-----HSEKPNWK------Y-------------------PMDNRCNQE------------GFNGRNTNCN------------------------------------------GVPAKPALFMLRLFMVLIVGLTSGI----W--------------------------------------------------------I-WSTKTLESWKR----RFPQ-----------------------LAGKSS--------------------------------------------------------------------------------------------ARAQYQATRIRSDSST-----------------------------------------------------------------------------------------------------------------------------------------------------GGPSSHL----------------------------------------------QSTMTSMTGV----------------------------------------------------------------------TTAS--------IHN--S--QTGM-PLHQPMRMYP--------------------------------------------------------QMQHPQYISGY-----
>LEUCO_52861
-----------------------------------------------------------------------------------------------------------------------------------------------------------------------------------------------------------------------------------------------------------------------------------------------------------------------------------------------------------------------------------------------------------------------------------------------------------------------------------------------------------------------------------------------------------AGCSVGR--------------------------------------------------------------------------------------------------------------------------------------------------------------------------------------------------------------------------------------------------------------------------------------------------------------------------------------------------------------------------------------------------------------------------------------------------------------------------------------------AQYFHC-----------QPL-----------RVKY-CAEGMKSMYQ-------------------HTI--GTRRE-QEDS---SEMMT-DFW---I------VLAS----RQCHPHFFT--FMCLRLAPICLPEF-GMTLS---DKTV---LPCRDFCLRMKDDCQSKIEERHFP-K--G-F-RWPE----A------------L---SC--HD----------LP-----------------DTACA-DPSL------SED----------------ENTTVPTGYDVI-----------------------------------------------------------------AYELPFEVPDVDNL-----------TTVA-------------------------PRE-------------------------IVHCPDAMSS------------NQSNRFSVDGIEN-CGIPCSEK----------IFS----SKESLITGI---QICIHA-ICPIMVIATVLCHLHHHIWRSRGAAYSFQHRARQSR----------LNYRALAVIV----------ACTCIMGLWNI--TAKAMFLIGGD-------AYGFHCDR-----------------------------------------ETGLVH------QFPSTDEAPCVVSF---------ILTYLPYIYTN------------FA-V--------------------AIYT---FLAYADC----HG-----------------------MSQSHEQQVCL--GR--MSIFLY------VVCGLGVVVMTVTS--------------LFASHVA--------GSATRKV---------------------CEV----------Q-------HVD--------RLQFLVL--PLLVSLSIPLLILASFIASWVK-----------ALRASRSSS---------MERMLPP---------EIWERTIAAGA-INQGPTDRTAATDIADNPRTVANSPHSRVMEAIATHDPTLRKAAECLDLQRKLTSRTSSPLWAERFSPPD-------------------SHTHLCPISEDEVTKFSVTYTAQQSEESSCSRQTADGVESDEMSSTSNSGDVDKGMSSTTSSRSSSLDLGRFVYSRRQTIMFTIIYVAVTVSLVTTLI----VDIPTTGPQPLFERVVLACHTNADLPQCTEGYKLNSIAMVTLLQDALKVCPGLLAVNV-LWRHHLSMWRT----------------------------------------------------------------------------------------------------------------------------------------------------------------------------------------------------------------------------------------------------------------------------------------------------------SSI----------------------------------------------ES-----------------------------------------------------------------------------------------------------------------------------------------------------------------------------------------
>LEUCO_53031
----------------------------------------------------------------------------------------------------------------------------------------------------------------------------------------------------------------------------------------------MWKSVLTSL-------------------------------------------------------------------------------------------------------------------------------------------------------------------------------------------------SLSVLLCMCGIC----------------------------------------------------------------------------------------------------------------------------------------------------------------------------------------------------------------------------------------------------------------------------------------------------------------------------------------------------------------------------------------------------------------------------------------------------RAGD---------------------------------------------------------NTY----------------------------------------------------------------------TDQGRC-----------RSFS----------DVPT-CYSR--MPY-----------NMTRWP---NRL---DEST-AFAV---KTRLD-DM----T------LLVR----TRCHPWLFA--FLCFTHVPHCDDRW-QGGYR--ESVVV---GPCRQLCEMVRDACQSFITRFDQ-----K-L-SWPE----R------------L--YNC--SH----------YI----------------TSGECF-MPTGD-----PN------------------ETKIPT------------------------------GWDLGDLVVLDPP-----------------------------EASTPPPATT----------------------------------------------------------------------TIVCHGGAAIDAGW-------------YSFGGQRY-CGQSCRNDT---------MYTE---AQRETIMPL---LVLIFSCLSCASLVVSLASYV-----------------ADQRN----------FLPAEWSALV--------ITACALLSSV-----VQVSAVVAKLAG-------SSLSCAT-----------------------------------------QDGPVL--QGLGGQDRLPAIGCLLYF---------VLTYFSNTLAL------------FT-W--------------------LKLSAFWLVSVMA---------------------------------TKK-TVVK------FESYCNI--PATIIVWFLPACLTVSA--------------FFLMKID--------GDLLTGS---------------------CFI----------G-------HHD-----TRALLSFVIC--PLAAISVAVLFCIFIGWRVLLLH---RKYIMMASPQSTTTNSTLGSG--NVMTRSILRCNPADMLYGDRFERLGKFCF-LLLV-------------PSVLKIG---------------------TLLYE-----YMEQEAWQYTTR--------------------------ACAEG------------P---DSPGCT-----------------------------------------RGSRPILSVFGLRYASPLLVALICL----------------------------------------------------------------WYKNLLRRWVP----CLKKA----------------------CSTDQAPATQS-----LCLA---------------------------------------------------------------------------AMPTATNNQTRGVQGDSGNL-----ARING---------------------------------------------------------SHGNDRRHHN---------------------------------------------------------DNI------NNSTSDVAETTI----------------------------------------------AAVLNSNNGHRG-----------------DGRL---------------------G----TLRLPLD------------TYKYPNGHGGG---------------------------CHDDD-------TSSMSS----KSDSSS-------------WTSHPDRGEYGGRERYSA--HGTGV-----
>LIN17_CELE
-------------------------------------------------------------------------------------------------------------------------------------------------------------------------------------------------------------------------------------------MMHSLGIILLF----------------------------------------------------------------------------------------------------------------------------------------------------------------------------------------------------IPLATGSIF-------------------------------------------------------------------------------------------------------------------------------DQA----------------------------------------------------------------------------------------------------------------------------------------------------------------------------------------------------------------------------------------------------------------------------------------------------------------------------------------------------------------------------------------------------------------------------------------------------------VKGKC-----------IPI-----------DIEL-CKDL---PY-----------NYTYFP---NTI---LHND-QHTL---QTHTE-HF----K------PLMK----TKCHPHIHF--FICSVFAPMCPI-----GM----PQAV---TSCKSVCEQVKADCFSILEEF-------G-I-GWPE----P------------L---NC--AQ----------FP---DP------------PELCM-KPTED----EITG-----------------GFSAPR-----------------------------------------------------------------------------LPTKG-------------SSSS----------------------SSKP----------------------------TGCPSDLVDVDP---HDPKS-------------H-CAFACQS---------NVMFS----TDNKRMVRS---WSIWFAAANAGVALFSFLTFA-----------------IDRKR----------FRFPERCVFY--------LSLCIFISSL-----PYLTPLFIDA---------PIRSCHA--------------------------------------LGNGRSYL-------SIGTFDNSYCLASF---------LLNYFFSTAAA------------LW-W--------------------LMFSFTLYLSGGR-------------------------------KWVPE-GIEA------CSSYVH------FVAWGLSSLATIIV--------------LIFNKVD--------ASELTAL---------------------CSV----------G-------NLN-----SIALLWFVIV--PRTICIVIGTCFIVGGFASMCRE---RISFRT---RGTDTSK---------LEKLMV--------------KMGFFCA-LFIL-------------PNVIELV---------------------CQCYK-----FMILTQWTRMTI--------------------------DCKQQ-----------------SGACH-----------------------------------------RPTPPQAEIYMTAVISSLATGFSCLM----W--------------------------------------------------------V-LSAKTVHAWKN----FIFCG----------------------MCSSAP-------------------------------------------------------------------------------------------VKNPIEPSTRPLLEPPT-----------------------------------------APPPQ---------------------------------------------------------------------------------------------------------PPVYM----------------------------------------------QMATNPQNSWR----------------------------------------------------------------------------------------------PSKVV-----------------------------------------------------------------------------
>MNELE_FZDA
--------------------------------------------------------------------------------------------------------------------------------------------------------------------------------------------------------------------------------------MTIKNKEWLITVVIF------------------------------------------------------------------------------------------------------------------------------------------------------------------------------------------------------YLVMEPTGT------------------------------------------------------------------------------------------------------------------------------------------------------------------------------------------------------------------------------------------------------------------------------------------------------------------------------------------------------------------------------------------------------------------------------------------------------------------------------------------------------------------------------------------------------------------------------------------FEAKHC-----------QEMSL-------DVKKEL-CTFE--SNI-----------THVQFP---NFL---GMET-QQEA---IDGLK-GY----E------LLLTS--EQHCSSSLAF--FLCHTYLPICNPE--------DENVII---KPCRAECEMSRFNCSSLMVHY-------S-Y-PWPE----I------------L---SC--DK----------FNW-FTEHDPNEP---ASISKVCA-GNPT------YTK--------------DNFFKMFPEVVNG--------------------------------------------------------------------TYQHYDPDKPTEL----------KTPD------------------------------------S-DDYGFN---------RSNCPTIGLV---------------NADKKFNDFN-CGLKCDSN----------YFGP---RGNTNILKH---WTLVWGGLCCLATLFTVMTFI-----------------FDQQR----------FRYPERAIIF--------SAVCYFFISV-----GFVLGYFFD----------DKIVCEN---------------------------------------NGGNTLV----MRQGSSEDGPYLCFFQS---------FLIYYFMLASF------------LW-W--------------------VILNLTWFLAAGL-------------------------------KWGHE-AIAL------KAKFFH------GVAWILPGILFLVI--------------CIKEEID--------GDRLANI---------------------CFV----------G-------NFK-----TDSLQFYVIA--PLAIFYLCGMTFLGLGMFSMCNV---RHELHN---TGKKTDK---------LETLMI--------------RIGMFSV-LYSI-------------PATILIA---------------------CFLYE-----RFQRPKWETAYVR-------------------------HCYST------------------KKCHSSSDEF-----------------------------------VADANLLTFNLIKYLMMLVTGLSTGF----W--------------------------------------------------------VLLSFKTASNWAR----LLKC------------------------------------------------------------------------------------------------------------------------VGRKDSETAV------------------------------------------------------------------------------------------------------------------------------------------------------------------------------------------------------------------------------------------------------------------------------------------------------------------------------------------------------------------------------------------------------------
>MNELE_FZDB
------------------------------------------------------------------------------------------------------------------------------------------------------------------------------------------------------------------------------------------------------------------------------------------------------------------------------------------------------------------------------------------------------------------------------------------------------------------------------------------------------------------------------------------------------------------------------------------------------------------------------------------------------------------------------------------------------------------------------------------------------------------------------------------------------------------------------------------------------------------------------------------------------------------------------------------------------------------------------------------------------------------------------------------------------------------------------------------------M---------------------RTTTLAFFKSQM---------------------HY----E------DLAT----SECHPFVDL--LICSTLFPACTSGYD----------IT---LPCYDFCEEVKASCIPFIKKA-------R-I-TWPF----Y------------F---DC--IN----------LP---RK----------KRGRFCI-DEKFT-----VA---------------DLEKIKAPK----------------------------------------PPNHLG--------------------------DGKTDPPNSSEDLN---------STST-------------------------PWA----GIYSN-DREVHQ----WGLELVTTPPARRK-------------------DLQDYED-----CTEPI---------LFS----VSEQNTTRV---WIMAWSSIA-LSLSFVMLFVV-----------------TSHGK----------VNKPENIIVI--------ICFCFRFQAA-----GFLLSVMVPE---------SPFKCSI-----------P-------------------------E-KPGDPIY-------LKLNSPSPTCYLSF---------TATYFSGLAAN------------LW-W--------------------VTLNLLWFLMLGM-------------------------------NWSSSGSIFK------VFRYLH------LVIGGLAGGLTITV--------------LTVGAVE--------GEGLSGG---------------------CVA----------G-------GVH-----PENLATYDLT--PNCVLLCIGGVVLLCGTYTLVKI---SRI------EGYTLTHD------IPVQRL---------------KNTAIFSY-FYLL-------------ISLVKIL---------------------CQFYE-----LAYRSEWYRNCDPNSRTDFANLEVNNLTDSPGGFSFANHTFSNSTSG---------SLETDSPCG---------------------------------------------PEVRIFIAKYTCYLLLPILVSV----H-------------------------------LKNTVS-------------------I--------------LDIIKRL----------------------VPLAKG------------------------------------------------------------------------------------------YTHRPADETKV------------------------------------------------------------------------------------------------------------------------------------------------------------------------------------------------------------------------------------------------------------------------------------------------------------------------------------------------------------------------------------------------------------
>PETFI_12493
----------------------------------------------------------------------------------------------------------------------------------------------------------------------------------------------------------------------------------------LYVFAVVMALVLYS-----------------------------------------------------------------------------------------------------------------------------------------------------------------------------------------------------FYLITLLCA-----------------------------------------------------------------------------------------------------------------------------------------------------------------------------------------------------------------------------------------------------------------------------------------------------------------------------------------------------------------------------------------------------------------------------------------------------------------------------------------------------------------------------------------------------------------------------------------FSNAQNC-----------ESIGTLLP-----------CGYNE-TKY-----------NDTIYP---NLV----VSS-IEDS---SKYVS-PL----R------QLID----TQCSPQTLH--FGCAAVFPSCTTGR----------------GPCRTLCERVADECSKVLIQE-------G------------------------L------------------------------------------------------------------------------------------------------------------------------------------------------------------------------------------------------------------------------------------------------------------------------------------------------------------------------------------------------------------------------------------------------------------------------------------------------------------------------------------------------------------------------------------------------------------------------------------------------------------------------------------------------------------------------------------------------------------------N-------------------------------------------------------------------------------------------------------------------------------------------------------------------------------------------------------------------------------------------------------------------------------------------------------------------------------------------------------------------------------------------------------------------------------------------------------------------------------------------------------------------------------------------------------------------------------------------------------------------------------------------------------------------------------------------------------------------------------------------------------------------------------------------------------------------------------------------------------------------------------------------------------------------------------------
>PETFI_4083
----------------------------------------------------------------------------------------------------------------------------------------------------------------------------------------------------------------------------------------------------------------------------------------------------------------------------------------------------------------------------------------------------------------------------------------------------------------------------------------------------------------------------------------------------------------------------------------------------------------------------------------------------------------------------------------------------------------------------------------------------------------------------------------------------------------------------------------------------------------------------------------------------------------------------------------------------------------------------------------------------------------------------------------------------------------------------------------------------------------------------------------------------------------------------KKCQLIAAF--LLCSSFYPFCGP-----------DEEI---LPCYSFCNETRTLCEPVMKDR-------G-F-KWPE----T------------L---NC--HDTK-------IFP----------------VDKPCI-D----------------------------------------------------------------------------------------------------------------LP-----------------------------------------------------------------------------------------------------------------------------------------------------------------------------------------------------------------------------------------------------------------------------------------------------------------------------------------------------------------------------------------------------------------------------------------------------------------------------------------------------------------------------------------------------------------------------------------------------------------------------------------------------------------------------------------------------------------------------------------------------------------------------------------------------------------------------------------------------------------------------------------------------------------------------------------------------------------------------------------------------------------------------------------------------------------------------------------------------------------------------------------------------------------------------------------------------------------------------------------------------------------------------------------------------------------------------------------------------------------------------------------------------------------------------------------------------------------------------------------------
>PETFI_8184
------------------------------------------------------------------------------------------------------------------------------------------------------------------------------------------------------------------------------------------------------------------------------------------------------------------------------------------------------------------------------------------------------------------------------------------------------------------------------------------------------------------------------------------------------------------------------------------------------------------------------------------------------------------------------------------------------------------------------------------------------------------------------------------------------------------------------------------------------------------------------------------------------------------------------------------------------------------------------------------------------------------------------------------------------------------SC-----------EPLL----------QVPI-CTPL---GY-----------PNTSFP---NHK---GHKS-QQQA---SAELD-AF----Q------PLIS----SGCSVYLRH--FLCAYYVPFCKDI---LPQ----EMEV---PPCKELCLHVRTHCESVLNDY-------G-Y-EWPI----H------------L---YC--NY----------FP---TK---SET------------------------------------------------------------------------------------------------------------------------------------------------------------------------------------------------------------------------------------------------------------------------------------------------------------------------------------------------------------------------------------------------------------------------------------------------------------------------------------------------------------------------------------------------------------------------------------------------------------------------------------------------------------------------------------------------------------------------------------------------------------------------------------------------------------------------------------------------------------------------------------------------------------------------------------------------------------------------------------------------------------------------------------------------------------------------------------------------------------------------------------------------------------------------------------------------------------------------------------------------------------------------------------------------------------------------------------------------------------------------------------------------------------------------------------------------------------------------------------------------------------------------------------------------------------------------------------------------------------------------------
>PSESU_477
------------------------------------------------------------------------------------------------------------------------------------------------------------------------------------------------------------------------------------------------------------------------------------------------------------------------------------------------------------------------------------------------------------------------------------------------------------------------------------------------------------------------------------------------------------------------------------------------------------------------------------------------------------------------------------------------------------------------------------------------------------------------------------------------------------------------------------------------------------------------------------------------------------------------------------------------------------------------------------------------------------------------------------------------------------------SC-----------LPVD----------TVPM-CSHI---GY-----------SVVTFP---NLK---EQDS-PKEA---NRELN-DY----V------GMID----SRCSNALVH--LLCSVYAPFCFNL---TTLEGQVTLPI---PPCRNLCEYVSDGCREVVMQF-------G-L-DWPPG--EH------------L---NC--SK----------FP---EY---KKGG-----HNLCF-------------------------------------------------------------------------------------------------------------------------------------------------------------------------------------------------------------------------------------------------------------------------------------------------------------------------------------------------------------------------------------------------------------------------------------------------------------------------------------------------------------------------------------------------------------------------------------------------------------------------------------------------------------------------------------------------------------------------------------------------------------------------------------------------------------------------------------------------------------------------------------------------------------------------------------------------------------------------------------------------------------------------------------------------------------------------------------------------------------------------------------------------------------------------------------------------------------------------------------------------------------------------------------------------------------------------------------------------------------------------------------------------------------------------------------------------------------------------------------------------------------------------------------------------------------------------------------------------------------------
>SMO_DROME
-----MQY---------------------------------------------------------------------------------------------------------------------------------------------------------------------------------------------------------------------------------LNFPRMPNIMMFLEVA--------------------------------------------------------------------------------------------------------------------------------------------------------------------------------------------------ILCLWVVADA----------------------------------------------------------------------------------SASSAKFGSTTPASA----------------------QQSDVELEPIN--------------------------------------GTLNYRL---------------------------------YAKKGRD-DKPWFDGLDS--------------------------------------------------------------------------------------------------------------------------------------------------------------------------------------------------------------------------------------------------------------------------------------------------------------------------------------------------RHIQCVRRARC-----------YPTSN---------ATNT-CFGSK-LPY-----------ELSSL----DLT---DFHT-EKEL---NDKLN-DY----Y------ALKH---VPKCWAAIQP--FLCAVFKPKCEKING-------EDMVY---LPSYEMCRITMEPCRILYNTT-----------FFPK----F------------L---RC--NETL--------FP---TKCTNGARGMKFNGTGQCL------------------------------------------------------------------------------------------------------------------SPLVPTD-----------TSASY---------------------------------------------------------------------------------YPGIEG-CGVRCKDP----------LYT----DDEHRQIHK---LIGWAGSICLLSNLFVVSTFF-----------------IDWKN---------ANKYPAVIVFY--------INLCFLIACV-----GWLLQFTSGSR--------EDIVCRK------------------------------------------DGTL----RHSEPTAGENLSCIVIF---------VLVYYFLTAGM------------VW-F--------------------VFLTYAWHWRA--------------------------------MGHVQD-RIDK------KGSYFH------LVAWSLPLVLTITT--------------MAFSEVD--------GNSIVGI---------------------CFV----------G-------YIN-----HSMRAGLLLG--PLCGVILIGGYFITRGMVMLFGL---KHFAND-IKSTSASNK---------IHLIIM--------------RMGVCAL-LTLV-------------FILVAIA---------------------CHVTE-----FRHADEWAQSFRQF-----------------------IICKISSVF------------EEKSSCR-----------------------------------------IENRPSVGVLQLHLLCLFSSGIVMST----W--------------------------------------------------------C-WTPSSIETWKR----YIRKKC--GKEVVEEVKM--PKHKVIAQTWAKRKD-FEDKGR-LSITLYN-THTDPV-GLNFDVNDLNSSETNDISSTWAAYLPQCVKRRMALTGAATGNSSSHGPRKNSLDSEISVSVRHVSVESRRNSVDSQVSVKIAEMKTKVASRSRGKHGGSSSNRRTQRRRDYIAAATGKSSRRRESSTSVESQVIALKKTTYPNASHKVGVFAHHSSKKQHNYTSSMKRRTANAGLDPSILNEFLQKNGDFIFPFLQ-----------NQDMSSS-------------SEEDNSRASQKIQDLNVVVKQQEISEDDHDGIKIEELPNSKQVALENFLKNIKKSNESNSNRHSRNSARSQSKKSQKRHLKNPAADLDFRKDCVKY--------RSNDSLSCSS--EELDVALDVGSLLNSSFSGISMGKPHSRNS-KTSCDVGIQANPFELVPSYGEDEL--------QQAMRLLNAASRQRTEAANEDFGGTELQGLLGHSHRHQREPT--------FMSESDKLKMLLLPSK
>SMO_MUSMU
-----MAAG----------------------------------------------------------------------------------------------RPV-----------------------------------------------------------RG-------------------------------------------P---------------------ELAPRRLLQLLLLVLLGGP--------------------------------------------------------------------------------------------------------------------------------------------------------------------------------------------GRGAALSGNVTGP------------------------------------------------------------------------------------GPHSASGSSRRDV--------------------------PVTSPPP-----------------------------------------------------------------------------------------PLLS---------------------------------------------------------------------------------------------------------------------------------------------------------------------------------------------------------------------------------------------------------------------------------------------------------------------------------------------------------HCGRAAHC-----------EPLRY-----------NV-CLGSA-LPY-----------GATTTL---LAG---DSDS-QEEA---HGKLV-LW----S------GLRN---APRCWAVIQP--LLCAVYMPKCENDR-----------VE---LPSRTLCQATRGPCAIVERER-----------GWPD----F------------L---RCTPDH----------FP---EGCPNEVQNIKFNSSGQCE------------------------------------------------------------------------------------------------------------------APLVRTD-----------NPKSW---------------------------------------------------------------------------------YEDVEG-CGIQCQNP----------LFT----EAEHQDMHS---YIAAFGAVTGLCTLFTLATFV-----------------ADWRN---------SNRYPAVILFY--------VNACFFVGSI-----GWLAQFMDGAR--------REIVCRA------------------------------------------DGTM----RFGEPTSSETLSCVIIF---------VIVYYALMAGV------------VW-F--------------------VVLTYAWHTSFKA------------------------------LGTTYQ-PLSG------KTSYFH------LLTWSLPFVLTVAI--------------LAVAQVD--------GDSVSGI---------------------CFV----------G-------YKN-----YRYRAGFVLA--PIGLVLIVGGYFLIRGVMTLFSI---KSNHPG-LLSEKAASK---------INETML--------------RLGIFGF-LAFG-------------FVLITFS---------------------CHFYD-----FFNQAEWERSFRDY-----------------------VLCQANVTIGL-------PTKKPIPDCE-----------------------------------------IKNRPSLLVEKINLFAMFGTGIAMST----W--------------------------------------------------------V-WTKATLLIWRR----TWCRLT--GHSDDEPKRI--KKSKMIAKAFSKRRELLQNPGQELSFSMHTVSHDGPVAGLAFDLNEPSA----DVSSAWAQHVTKMVARRGAI-----------------LPQDVSVTPVATPVPPEEQANMWLVEAEISPELEKRLGRK----------KKRRKRKKEVCPLGPAPELHHSAPVPATSAVPRLPQLPRQKCLVAANAWGTGESCRQGAWT-----------L---VSNPFCPEPSPHQDPFL-----------------PG-------------ASAPRVWAQGRLQGLGSI----------H-----------------------SRTNLMEAEILD------------------------------------------------------------------------------------------------------------------------------------ADSDF--------------------------------------------
>SMO_NEMVA
-----------------------------------------------------------------------------------------------------------------------------------------------------------------------------------------------------------------------------------------------------------------------------------------------------------------------------------------------------------------------------------------------------------------------------------------------------------MLHVLITFC------------------------------------------------------------------------------------GIITSYSSA-------------------------------------------------------------------------------------------------------------------------------------------------------------------------------------------------------------------------------------------------------------------------------------------------------------------------------------------------------------------------------------------------------------------------------------------------------------------------------------------YSQGSYKC-----------EPLKE-----------QT-CLGEK-LDY-----------HYTTTE---LVT---DSSS-QDQV---KKNLE-KW----E------GLKF---LPKCWEVLQP--FLCQIYKPKCKNGS-----------VE---LPCREQCFATRKPCSVVESYR-----------RWPE----F------------L---RC--DK----------LP---EGNCNGTLKKLHLNESACK------------------------------------------------------------------------------------------------------------------APLVETA-----------YKPSW---------------------------------------------------------------------------------YEGIEG-CGIQCMNP----------IFS----EEEHTRIHR---FVAAFGTLTTVCTLFTVVTFL-----------------VGWKS---------QNRYPSVILFF--------MNACFCVASV-----GFLIQFSSDAR--------RKVVCRR------------------------------------------DDTM----RLGEPTESDSFLCVLTF---------VLVYYFSLAGM------------TW-F--------------------VMLAYSWCICFKT------------------------------LGSTRD-NFAG------KTGYFH------IISWSLPAVLTGCV--------------LLVKQVD--------ANSISGI---------------------CFV----------G-------YKN-----PSMRAGFLLA--PLGLDLVIGGMFLAKGLFTLFKL---RKSNPN-FLSNRASIK---------IKETIM--------------RVGFFAF-VAFA-------------FVFITFA---------------------CHVYE-----YYNQERWERSYRAF-----------------------LMCIANHEV-----------KGVSNTCS-----------------------------------------IKDRANLSVLELSLSSLFGAGIAMSG----W--------------------------------------------------------T-WTSNTFKTWKK----LWHRVT--TSVPLKKCDISFKLSKWIRPSFRK---------------------------------------------------------------------------------------------------------------------------------------------------------------------------------------------------------------------------------------------------------------------------------------------------------------------------------------------------------------------------------------------------------------------------------------------------------------------FA-------------------------------------------
>STYCA_1224
-----MFGGSR---------------------RSSQTEVA------------------------------------------CG---------------------------------------FC----------------------------------------G-----------------------------------------------------------FAFVLADRPSPNEMTWKVLLV-----------------------------------------------------------------------------------------------------------------------------------------------------------------------------------------------------IISCCVWLV------------------------------------------------------------------------------------CGQTTSPGS-----------------------------SVQTPLPP-------------------------------------------------------------------------------------------------------------------------------------------------------------------------------------------------------------------------------------------------------------------------------------------------------------------------------------------------------------------------------------------------------------------------------------------------------EVDLFRC-----------EPIT----------DIDL-CNHV---GY-----------ENATFP---NFR---LQET-QSEA---SSELR-NF----A------PLIR----LQCSNAIVH--MLCAVYAPFCQLS---FP-----NLRI---PPCRSLCMHVRDSCEQNLLDF-------S-L-TWPP----H------------L---EC--DR----------YP---TR---AD-------NPLCF-GPSD------PN------------------ELVIPPEVL-------------------------------QLLGTTTPST----------------------IQPNTTGDTNGMPTTS-------------NTGS-----------------TQPSVSPFPTS----SVP----------------QSASECPMYLQVSDR---------IANKSFSFAGIPN-CAVNCSG----------IYFTP---SERNLIAPV---FVLLFAVVCVMFTLFTVATFL-----------------IDRRR----------FHYPERPIIF--------LSFCYLIISL-----AYIVGSISKLVGG----DRTSFACSTEETFVET--------------------------------GHSRSFVF-QRLPNDDAVYQTATCVILF---------IMV--------A--------DDPLC-FG----PSDPNE------L-DIPFQVLQLLGTTTPN------------------------TTQLNTTGDTDGMPT------------T----SNTDSTLPSVSPFPTSSVP-QSASECP--MYLQVSDRIANK---SFSFAGIPN-------------------CAVNC-------SGIYFTP--SER-----NLIAPVFVLL------FAVVCVMFTLFTVATFLID---RRRFHY-------------------PERPII-----------------FLSF-CYLI-------------ISLAYIV--------------------G-----S---ISKLVGAWQAAST-------------------------------------------------------------------------------------------------------FAASQFIFIMKGVYPRFVSISYP---------------------------------------------------------YGKSTVSDRDR----VYTRD---------------------------------------------------------------------------------------------------------------------------------------------------------------------------------------------------------------------------------------------------------------------------------------------------------------------------------------------------------------------------------------------------------------------------------------------------------------------------------------------------------------------------------------------
>STYCA_128902
-----MY-------------------------------------------------------------------------------------------------------------------------------------------------------------------------------------------------------------------------------------------TIMV-----------------------------------------------------------------------------------------------------------------------------------------------------------------------------------------------------ILSVAQHLQ------------------------------------------------------------------------------------QNSKSGLKE----------------------------LSNQTSLP------------------------------------------------------------------------------------------------------------------------------------------------------------------------------------------------------------------------------------------------------------------------------------------------------------------------------------------------------------------------------------------------------------------------------------------------------------FSC-----------EPIT----------DIDL-CTHV---GY-----------ENATFP---NFR---LQEN-QSEA---SSKLH-NF----A------PLIR----LQCSNAIVH--MLCAVYAPFCQLR---FP-----NLRI---PPCRSLCMHMRDGCECTLLDF-------N-L-NWPP----H------------L---EC--DR----------YP---TR---AD-------DPLCF-GPSD------PN------------------DLVIPPQ-----------------------------------------------------------------------------------------------------------------------------------------------------------------------------------------------------------------------------------------------------------------------------------------------------------------------------------------------------------------------------------------------------------------------------------------------------------------------------------------------------------------------------------------------------------------------------------------------------------------------------------------------------------------------------------------------------------------------------------------------------------------------------------------------------------------------------------------------------------------------------------------------------------------------------------------------------------------------------------------------------------------------------------------------------------------------------------------------------------------------------------------------------------------------------------------------------------------------------------------------------------------------------------------------------------------------------------------------------------------------------------------------------------------------------------------------------------------------------------------------------------------------------------------------------------------------------
>STYCA_2194
-----LHSATFGRD------------------------------------------------------------------------------------------------------------------------------------------------------------------------------------------------------------------------------------------------------------------------------------------------CHPTLPFST-----DSYCTGEGEVRLRGGTSKEGRVEICLNNTWGTLCSGSWSDTEASVTCQQLGYSGNFLLVKNDF------SIALDIALSVNLGQGGAAVHLLDVNCTGAESNLLECVDSPVCNETDIRLVNGTSPASGTLEICLDGRWGLVCSDSWDTSDAAVVCRQLGF-------------PTTRYFAECNDTDVRLVDGVVSVNETFGRVEICYGGLWGT-VCDDFWDNVDASVVCTQIGV-------------------------------PSE-------------------------------------------------------------------------GAFALHSATFGRGDGPIFLDSVV----CTGDESSLAE--------------------CQHQVWGTVCDDFWDERDASV------VCRQLGLDDRASAVELLITGAVP--VRSAHFGSGFGIIHLDDVQCDGSELR--LANCTHLG----EITTVYPQRMLESYAVQVN----------------------------------------------------------------------------------------------------------------------------------------------------------------------------------------------------RILFGGTC-----------EAYQG---------GSTL-C-----GGE---------LAESVDIY-FINAR---SVNT-QAHL---TSQLN-AIISPVF------TIAS----TKCQELIRK--LLCLYYYTPCGFN---GTL----TSPV---SICPEECFYVQNKCTN----------------EWNL---LESLLGT---STAGLGFINC--SN--PGQILEP-LPHC------------------CV-------------------------------------------------------------------------------------------------------------DAGITIPGANEQ------------------------------------------------------------------------------------------------------------------------------------------------------------------------------------------------------------------------------------------------------------------------------------------------------------------------------------------------------------------------------------------------------------------------------------------QIAN---------------------------------------------------------------------------------------------------------------------------------------------------------------------------------------------------------------------------------------------------------------------------------------------------------------------------------------------------------------------------------------------------------------------------------------------------------------------------------------------------------------------------------------------------------------------------HYVA-----------------------------------------------------------------------------------------------------------------------------------------------------------------------------------------------------------------------------------------------------------------------------------------------------------------------------------------------------------------------------------------------------------------------------YN------------------------------
>STYCA_33950
-----------------------------------------------------------------------------------------------------------------------------------------------------------------------------------------------------------------------------------MLLYIPPEPDDM-WKVLSA-----------------------------------------------------------------------------------------------------------------------------------------------------------------------------------------------------IISCCVWLV------------------------------------------------------------------------------------CGQTTSPGS-----------------------------SIQTPLPS-------------------------------------------------------------------------------------------------------------------------------------------------------------------------------------------------------------------------------------------------------------------------------------------------------------------------------------------------------------------------------------------------------------------------------------------------------EEEPFRC-----------EPIT----------DIDL-CTHV---GY-----------ENATFP---NFR---LQKT-QSEA---NRELR-NF----A------LLIR----LQCSNAIVH--MLCAVYAPFCGLR---FP-----NLRI---PPCRSLCMHVRDGCERTLLDF-------K-L-TWPP----H------------L---EC--DR----------YP---TR---ED-------VQFCF-GPSD------LN------------------QLEIPRQ-----------------------------------------------------------------------------------------------------------------------------------------------------------------------------------------------------------------------------------------------------------------------------------------------------------------------------------------------------------------------------------------------------------------------------------------------------------------------------------------------------------------------------------------------------------------------------------------------------------------------------------------------------------------------------------------------------------------------------------------------------------------------------------------------------------------------------------------------------------------------------------------------------------------------------------------------------------------------------------------------------------------------------------------------------------------------------------------------------------------------------------------------------------------------------------------------------------------------------------------------------------------------------------------------------------------------------------------------------------------------------------------------------------------------------------------------------------------------------------------------------------------------------------------------------------------------------
>STYCA_41647
---------------------------------------------------------------------------------------------------------------------------------------------------------------------------------------------------------------------------------------------------------------------------------------------------------------------------------------------------------------------------------------------------------------------------------------------------------------------------------------------------------------PCSDGDIRLVD---QVSPTSGRVEVCFQGIWGT-------------------------------------------------------------------------------------------------------------------------------------------------------------------------------------------------VCDDLWDESEATV------VCRQLGFDD---------RGAVP--VRSAQFGSGFGIIHLDNVQCDGSELR--LANCTHLGVGNHNCVPSKDAGVICSSGYQKH---------------------------------------------------------------------------------------------GYDTDTMQKFQFT------EYPC----------KHLS---HYRTCGT-----VHRHYKSYISCDRGK------LSVSFCAPHYIAVPSCATV-LEWCTLLYPLSISFGGVC-----------EAYQH---------GSML-C-----DSQ---------LGESVEIY-FSNALRSSSIRT-QAEL---TIELN-TIISQVF------ATAS----TQCQELIQN--LLCLYYYPPCGVN---GTL----TSPV---SICPEECFYVQNECAN----------------VW---NQLETLLST---AAPSIGFINC--SN--PGQLLEP-LPYC------------------CM----------------------------------------------------------------------------------------------------------------------------------------------------------------------------------------------------------------------------------------------------------------------------------APV-------------------------------------------------------------------------------------------------------------------------------------------------------------------------------------------------------------------------------------------------------------------------------------------------------------------------------------------------------------------------------------------------------------------------------------------------------------------------------------------------------------------------------------------------------------------------------------------------------------------------------------------------------------------------------------------------------------------------------------------------------------------------------------------------------------------------------------------------------------------------------------------------------------CNDTDIRLVNGSIS-----------------------------------------------------------------------------------------------------------------------------------------------------ASGTL----------------------------------------------EVCIGGRLGYI-----------------------CSNSWDS------SDAAVACR----QLG-------------------FPTT------------------------------------------------------------------------------------------------------
>STYCA_6739
---------------------------------------------------------------------------------------------------------------------------------------------------------------------------------------------------------------------------------------------MTANKMLV------------------------------------------------------------------------------------------------------------------------------------------------------------------------------------------------------ILLVAVCLP-----------------------------------------------------------------------------------------------------------------------------------------------------------------------------------------------------------------------------------------------------------------------------------------------------------------------------------------------------------------------------------------------------------------------------------------------------------------------------------------------------------------------------------------------------------------------------------------LAHSQGCSYRTSTFVGPCVNISDSSG-----------CG----MFY-----------SHSFFP---NNI----TDN-GEGA---EGLLR-AY----Q------PFYREGSTYDCSVYAHI--FVCIALFPVCDPEL--GS-----TRLR---PPCKDLCDRVLADCHRQTQEL------PG-F-DISC----L------------L---NC--DR----------YR----------------VTGDCV-LLDDPL----------------------VLEVVNPPTVA-------------------------------------------------------------------TLTTLTTEPANTTN------------------------------------------------------------------------------------------EFENTTQIGDRSS-SNGTCPIRE-------NSYFG----QAERVFAKG---WIAFWATCCFISTLVTLLTFL-----------------LDPSR----------FHYPWRPVIY--------LALSFNIHAT-----GYIFSLLLGR---------PLVTCPS------------------------------------------NEFV----SISISWNWAHVPCLLIF---------SILYYTMIAAF------------LW-W--------------------LVLSFCWFLASAF-------------------------------KWSNE-AVGH------LAPFFH------VLSWVVPLLMTISL--------------MAARVVS--------ADELSAI---------------------CFIV-----RDQ-S-------DGS-----FLALLIGVIL--PLIICLVIGVVLLVIGFISTLKI---HSFMRD---GGKEKESM-------ILEKLMI--------------RIGIFVT-VYII-------------PAAVVIG---------------------CFVYE-----LESRPSWTTVGT---------------------------CPS---------------------CP--------------------------------------------KPNTAVFMVRIFMFLLIGVLTGV----W--------------------------------------------------------I-WSRKTLNLWWS----LPKRI----------------------RNCCSR------------------------------------------------------------------------------------------KESEDTAQDDDIGQPLPPYTAKI-----------------------------------------------------------------------------------------------------------------------------------------------HSGPNTLV----------------------------------------------ESADDSA------------------------------------------------------------------------------------------------------------------------------------------------------------------------------------
>XESTE_179784
--------------------------------------------------------------------------------------------------------------------------------------------------------------------------------------------------------------------------------------------------MMF------------------------------------------------------------------------------------------------------------------------------------------------------------------------------------------------------LCLFSSVLL-------------------------------------------------------------------------------------------------------------------------------------------------------------------------------------------------------------------------------------------------------------------------------------------------------------------------------------------------------------------------------------------------------------------------------------------------------------------------------------------------------------------------------------------------------------------------------------LFSSRVTAQNC-----------QEIGTLE---T--------CGYNY-TGH-----------NMQVYP---NPV----TTN-IADA---ARYLQ-PL----Q------SLKD----SGCSPHLQS--FICSALLPECNTWR----------------GPCKSLCDAVTRDCAAWIIQNDQRL-IVL-Q-LTST----L------------F---NC--SR----------YR----------------ND-NCI-SPVNIP-RPTLT------------------SSPTPSPTL---------------------------------------------------------------------SPTTRSPNLL--------------------------------------------------------------------------------------------------------N-ATG-CPPSS-------LTYYT----DTAKSFAIG---WIATWSVFCFFSTLLTILTFA-----------------IKPSR----------FEYPWRPIIY--------LAISFNIHSI-----GYFFALILGR---------NIVTCPN------------------------------------------NVYV----SSTASWGWPHAPCLIVF---------ALLYYSTMTAF------------LW-W--------------------LTLTLSWFLASVF-------------------------------KWSNE-AIGR------LAPFFH------VISWILPLLMVISL--------------VAGQVIS--------ADELTGT---------------------CFVV-----RDD-L-------IPS-----FYALLIGVIL--PLMLFLFIGIVFL---------------------------------------------------------------------------------------------------------------------------------------------------------------------------------------------------------------------------------------------------------------------------------------------------------------------------------------------------------------------------------------------------------------------------------------------------------------------------------------------------------------------------------------------------------------------------------------------------------------------------------------------------------------------------------------------------------------------------------------------------------------------------------------------------------------------------------------------------------------------------------------------
