# Supplementary material for: Secreted frizzled related protein is a target of PaxB and plays a role in aquiferous system development in the freshwater sponge, Ephydatia muelleri
Source: PLoS One. 2019 Feb 22;14(2):e0212005. doi: 10.1371/journal.pone.0212005 (PMC6386478; doi:10.1371/journal.pone.0212005)
Supplement: S8 File — Alignment of only the sequences that fell into the SFRP clade in the ML tree. (TRE) [file pone.0212005.s017.tre]

>XESTE_3986
LS------------------------------------------------------------RLPNPLEHLDDGRRRYSLH----------------------------------------NLQSDIDIKPVSSQQPRQAWVS----------------------------------------------------------------------------------------------------------RPPTTQEFHEEQKRARE-ERGIESTDFEESKMPFQLQIIARTQALEITDFLRSAPKLANISIGIVMNAICCLILATVAVVA-AYSPGQLPVFPGSTKSPQSCQD--DIGLYQCADVTKQCSQHFYDSCTVLTGSGQQTTYFPNCFNHKTEDEANRAMKDLLAFKNSLPNEECKSLLQPLMCFGLYPICYGGYRLAPCPEF-CETFVQRC----------VNPNVTLPLDCSK---LFRT-----GPCTNNTRQGECIKPPNGTSVPTPP-------------------------------------------------------------------------------------------------------------------------------------------------CKSGGFE-----------------------------------------------------------------------------------------------------------------------------------------------------ISTNMSLPNCTGVTPSKCGLIRKTASAKAFKKNFCFAAHVKVLMAVLLSKPEKLVAFKVEIIKDYYFGCSNKCSGQKNVSSITYIITDDDCKDCSN---------------------------QCIRPHLEIGKEYFVMGTCHVYEG-------LGCVWKLTGQRKSGGCVIYPWVN------------------------------ISKEKAKKFVKWTKEHYPCIKNCTRVF-----------------------------------------------------------------------------------------------------------------
>CHONU_1648
----------------------------------------------------------------------------------------------------------------------------------------------------------------------------------------------------------------------------------------------------------------------------------------------------------------------F--------Q------PLIH-S-----------------GCAA--ELKQFLC------------------------FAHYPLC---VNL--------PDPRQ-------PSNHEIKP--CR---TSC------EEVRAK-CEPFLVAA------G-I-EWPES---LVCDS---YPTD---------------TCI-SVPV-----PN------SVETPK---------------------------------------------------------------------------------------------------------------------------------------------------------------------------------------------------------------------------------------------------------------------------------------------------------------------------------------------------------I--------------------------------------------------------------------------------------------------------------------------------------------------------------------------------------------------------------------------------------------------------------------------------------------------
>CHONU_3123
------------------------------------------------------------------------------------------------------------------------------------------------------------------------------------------------------------------------------------------------------------------------------------------------NLT-GHA---TREENTDAIT-DW--------ES-FYV-PVVF-D-----------------MCTTPYTAMTFTC------------------------LLLFPQC---EENH---------L-----------VPNRKP--CR---DFC------RQIRTAECEQTFEKY------SEL-AQLRL---FDCSI---YN---------------ESDCI------------------------------------------------------------------------------------------------------------------------------------------------------------------------------------------------------------------------------------------------------------------------------------------------------------------------------SVRS--------------------------------------------------------------------------------------------------------------------------------------------------------------------------------------------------------------------------------------------------------------------------------------------------------------------------------------------------
>Crescent_XENLA
MA--------------------------------------------------------------P-QLCQSLGKPLIVLLC----------------------------------------FLACG--------------------------------SQSMY-LDFFG--------------------------------------------------------------------------------SSSRCMRIP---KSMAL-CYDI---GYSEMRIP------NLL-EHE---TMAEAIQQSS-SW--------L------PLLA-R-----------------ECHP--DARIFLC------------------------SLFAPIC----------------F-----------DRYIFP--CR---SLC------EAVRSS-CAPIMACY------G-Y-PWPEI---LKCDK---FPED-------------HGMCI-STIT-----ND------TGSTRRTV------------------------------------------------PRAS-------------------------------------------------------------------------------CRD--------------------------------------------------------------------------------------CEL-EEG------------------STSKEILDTFCHNDFVAKV-----------------------RITKKNITS----------ANLYD---------FDLDSKLEI--------------LKHGSLPK--------TDVLPRLQQWLDLDAT-----CVQ--N---------IMRGT------------------RTGVYVICA-------------------EVQE-GK----VVVNNAY----------------------------------------AWQKKNK------NLHFAVRKWKNHKCRP-----------------------------------------------------------------------------------------------------
>EPHFL_SFRP
-------------------------------------------------------------------------------------------------------------------------------------------------------------------------------------------------------------------------------------------------------------CVRF-----NSPV-CNALGGQGYSYASFP------NPL-APAYLPNPRTAENEANAVI--------Q------QALT-S-----------------RCSQ--YVAEFMC------------------------FAYFPLC---DQNSMK-------------------TPPVLP--CK---SLC------ERVRSD-CEPVLNAT------------------------------------------------------------------------------------------------------------------------------------------------------------------------------------------------------------------------------------------------------------------------------------------------------------------------------------------------------------------------------------------------------------------------------------------------------------------------------------------------------------------------------------------------------------------------------------------------------------------------------------------------------------------------------------------------------------------------------------
>EPHMU_SFRP
LSVI--------------------------------------------------------------------------------------------------------------------AFLAAAARVI--------------------------------------------------LSAPTPPQ------------------------------------------------------ILVVEPSSGPVCVRF-----NSPV-CNALGGQGYNYATFP------NPI-APAYLPNSQKAESEANAVI--------Q------QALA-S-----------------RCSK--YVVEFMC------------------------FAYFPLC---DPNNTR-------------------APPVMP--CR---SLC------ERVRSD-CEPVLNAT-----YG-T-RWPQW---ANCEN---IANA-------VIQNHADDLCF-GKAVA---------DTILTEVTTTQP---------------------------------------ATTATTTQPATTATT--------------TQPATTATTAAHQSAPQRPL--------------------------------------CSA-CNPV--Q------VTPEAFKLRNYTFAAK-------------VQIKS--KSTADKVITY------G----------AEVLQY-SPLQQQCSS----------------------------------------------------------------------------------NSSVRL---------PPKTVIISMTANG-------------------------------------------QCAPCFV---------------------------------LKPGQIYLVGG-------------------STSQQDKS----------------GVWLV-------PNQADVVAPWMNQYT------QKWVQMTA---------------KSDKCQLDP----------------VHV--------------------------------------------------------------------------------
>IRCFA_12574
-------------------------------------------------------------------------------------------------------------------------------------------------------------------------------------------------------------------------------------------------------------------------------------DVEFP------DCR-VFE---NKTAAANTSSTIF--------SDIVSLRTLYTKV-----------------NCSD--FTYFFIC------------------------SATYPYC---ISDT---------------------ETLRYP--CR---DMC------ERVKSE-CSEV----------------------------------------------------------------------------------------------------------------------------------------------------------------------------------------------------------------------------------------------------------------------------------------------------------------------------------------------------------------------------------------------------------------------------------------------------------------------------------------------------------------------------------------------------------------------------------------------------------------------------------------------------------------------------------------------------------------------------------------
>IRCFA_16763
------------------------------------------------------------------------------------------------------------------------------------------------------------------------------------------------------------------------------------------------------------TCKPM-----QADV-CKELS-HEYNYTLFP------ND--FFT---SQARSLQQFN-SF--------D------GLLK-S-----------------KCSP--VLTNFLC------------------------TYHFPPC---TQ----------QI-----------AQHIYP--CQ---TLC------ETARRD-CEPVLRRY------G-A-VWPSY---FDCSR---FP--------------------------------------------------------------------------------------------------------------------------------------------------------------------------------------------------------------------------------------------------------------------------------------------------------------------------------------------------------------------------------------------------------------------------------------------------------------------------------------------------------------------------------------------------------------------------------------------------------------------------------------------------------------------------------------------------------
>IRCFA_18630
---------------------------------------------------------------------------------------------------------------------------------------------------------------------------------------------------------------------------------------------------------------------------------------KFP------TK--RFI---SQDDALLQFN-SY--------D------GLVR-S-----------------SCST--MLASFLC------------------------GYYFPPC---LQ----------TAGNCA----KDNAFELEP--CQ---DLC------TEVKRT-CEPVLKSR------N-L-TW--N---FDCSK---XXXX---XSS-----E------------------------------------------------------------------------------------------------------------------------------------------------------------------------------------------------------------------------------------------------------------------------------------------------------------------------------------------------------------------------------------------------------------------------------------------------------------------------------------------------------------------------------------------------------------------------------------------------------------------------------------------------------------------------------------------
>IRCFA_19974
------------------------------------------------------------------------------------------------------------------------------------------------------------------------------------------------------------------------------------------------------------SCEPVP---AAAAI-C---G-RQYNNTIFP------NKVNRFS---TANDALKEFQ-SFPI------G------SLAL-Q-----------------TCSS--MLVNFIC------------------------SYYFPPC---LR----------DL----------DCKAIGP--CD---SLC------EQVQLG-CEPSLLKN------N-Y-TWPDH---LDCSK---FPSS---DSE-----SADPYCI-P----------------------------------------------------------------------------------------------------------------------------------------------------------------------------------------------------------------------------------------------------------------------------------------------------------------------------------------------A---------IPSVTVTV------------------------------------------------------------------------------------------------------------------------------------------------------------------------------------------------------------------------------------------------------------------------------------------------------------------
>IRCFA_5995
-----------------------------------------------------------------------------------------------------------------------------------------------------------------------------------------------------------------------------------------------------------------------------------------------------------QNEAYNEFV-KH--------V------PIIQ-S-----------------NCSA--ELRAFLC------------------------YHYFPVC---KSAN------------------PKPDELVKP--CR---SVC------RKATVG-CESCLQSH------S-I-ELPS------CNN---YKVK---------------------------------------------------------------------------------------------------------------------------------------------------------------------------------------------------------------------------------------------------------------------------------------------------------------------------------------------------------------------------------------------------------------------------------------------G-------------------------------------------------------------------------------------------------------------------------------------------------------------------------------------------------------------------------------------------------------N
>LEUCO_110667_FZD8
----------------------------------------------------------------------MDSCLMSLLLLA---------------------------------------VLLVGLLPH------------------------------PGDAAREVRLPKI----L-TDFHSVF---------------------------------------------------------------RDYQCQKV-----TVPL-CTRF---GYNHTVMP------NYL-NHK---SQAEAESELRTSY--------C------KLIE-A-----------------NCSP--ELPFLLC------------------------SYHLPIC---AP----------SL-----------EHPVVP--CK---SLC------RRVKRA-CKPGLERA------N-F-SWPAS---LDCDA---LPRREIKNSK----GALIVACA-DRMI-----DS-------------------------------------------------------------QPDQPF------------------------------------------------------------------------------CPAR--TT-----------------------------------------------PVLP-----------------------------QCEE------------------PETCTLGKTKKKFFCKTRY---------------------------GWAAHGYVADEISSNGQH---AIV---------FRAKKLIYTG----DSDV-----LNERMFE---------KDSTGHFNLTLHTGQFSHCDKCVK--I---------KVS---------------------SKEVIVAGAVSTKFMQPSL-----------SQNN----LC-----------------------------------------------------------------------CT-------------------------------LRFHQ------------------------------------------------------------------
>LEUCO_215378
--------------------------------------------------------------------------MRSSILLLVGS------------------------------------FLSVSFSM------------------------------------------------------------------------------------PVKR------------------------------TIFGPQCYEM-----ESPF-CA-------DAQMFPPGVRMNTTV-SVS---DRADTEATLN-SF--------S------HLID-M-----------------ECAA--ELKKFLC------------------------FAYYPMC---LHD--------QT-------------------------------------------------------G-------E------SH-------------------------------------------------------------------------------------------------------------------------------------------------------------------------------------------------------------------------------------------------------------------------------------------------------------------------------------------------------EIR---------------------------------------------------------------------------------------------------------------------------------------------------------------------------------------------------------------------------------------------------------------------------------------------------------------------------------------------------
>LEUCO_31287
---------------------------------------------------------------------MDCCRYLTPLLLA---------------------------------------ILAALV---------------------------------EIQAGHSPSDNRL----LAEEFLRAD---------------------------------------------------------------RPLKCQRLKN--RYGRM-CASY---GYNMTRMP------NLL-NHQ---RQREAYAHLQ-GY--------S------HLIE-S-----------------HCSA--ELQFLLC------------------------AYHFPMC---SLE--------SDPSW--------APALMTP--CR---SLC------ERVRDQ-CLPTLQRY------G-F-EWPAQ---MQCDK---LQEQ---SLIT-TQEGERVACV-DRPQ-----LD------VVTAPP--------------------------------------------------------------------------------------------------------------------------------TC----------------------------------------------------------------------------------------PPISCDNVKLKKKTFS---------------------------------KGLFHFALEGT----YLGSFLLKDRKELQVR---LSHVHH-FCKRV---------PQEVQNMENNSM---------VSLRTDQTDL-----------------------------CTC--P---------DLE--------------------IGHTYLFTGHV----------------------DR----RGRLLIQ-AQRSI-MLTLT-----KPAT-----------Q--ARKVKKWMRRFC--------------------------------KKYRPDF--------------------VTTKGR--------------------SP----------------------TSPK----P-----
>LEUCO_35497
---------------------------------------------------------------------MAPPIHCSLALFV---------------------------------------AVAMVCFTH------------------------------GAMDSTDNEFVT-----------------------------------------PLLER------------------------------YQAENSLLIRKETLRYKY-CKTL---GYKSTQFP------NML-NHA---NQDEARLQML-GY--------G------ELIR-Q-----------------NCSK--ELPFLLC------------------------SYHFPIW---VMNM---------------------VNPLVA--CR---SLC------KRVKKQ-CEPLLMRN------N-F-TWPPQ---LNCAV---LPKTSVLTGK---DEFESVVCR-KRAPEKQARWS------------------------------------------------------VFRKTLRSPGKT------------------------------------------------AVTCPAT--------------------VPSGCSSL--K-------------GKKRSFCGA---NRMTWALQGRVNNQT--FR--------------EGKICYNVSVIKLF-----------------------------------------------------------------------------VFGDMSLDT-------------------------PAAMQSSM--------------QALTKVWPFMRG----TDDSVLV----CTGTHKRCTPCPDL-GARVPRTRPRNEE---E---------------AAEHSLLLAG-------------------GETPSNLQ--HVTPFYM------------------NPESTSIF---TQFKEKYLTRVFKWHKKCA--------------------------------------------------------------------SRRH---------------------------------------------------
>LEUCO_40151
----------------------------------------------------------------------------MKVLY----------------------------------------IISVCLVAL------HQLSMA------------------SALSHLAATLRAY-------QYFQLEH-------------------------------------------------------------TQGSTCDVIKHS-PRKNY-CLGF---GYNMSTTP------NLL--NQ---NQDDALQQMQ-GF--------N------PLVQ-A-----------------ECSP--ELPFLLC------------------------SLYFPIC---VPPPVTGAPGEAVFRP------QDEVQMTTP--CR---SLC------NRVKDS-CLPVLDRF------G-F-DWPAD---LNCSV---LQDEPVASGP----HGETIVCL-NRAPN---AFS--------------------------------------------------------------PAFKE-----------------------------------------------AGSCPA----------------------VPNCKTS--PV------KKKTFKSAKFHFSLT--------------------------------------------------------GSLIKSG----------M----------TGGYKSLYVNISKVIY---------------------------KCKQEVIPR-------------------------PVARQLRAGGT---------ALLMSQGIDV-----------------------------CDC--P---------SVG---------------------AGEHIFSGWV--------------------KNDK----LFIQDIR------------------KKHVVIKG--VTNRL--TKKVKKWTKKYC---------------------------------------------------------------------RA----------------------------------------------------
>LEUCO_50988
MY--------AGHSRESFA--MAFWKLPQAFLACVAGGSGAGACSGQ----------------RGSAFSSFSMRLALITIMA-----------------------------------ERLTLLVTCLVVL------GNNAIT--------------------VPGLYQSGSKL----I-DDWNLFP---------------------------------------------------------------RNPGCYPLHR--RFGAL-CSAF---SYNTTSSTG-AIGFNFL-HHQ---RQKEAFDQLS-TY--------E------RLID-T-----------------GCSR--DLLFLLC------------------------SFHFPIC---SEHL---------------------MEPITP--CR---GLC------ERVQND-CSAVLESA------S-V-SWPET---INCSY---LLEE---SRL--AGGERMHVCV-STTTE----LDQ----ATRATPVDPV----------------------------------------------QPTETSPCDGN------VCKNGGTCS---------------------VLDQGFNCSCPEGWTGITCL----------EPDCPV-CKTN--RI------KKKTFK------------------------KSN--FNWVFRGVVTGGPTIKGKRVCHVINVTEVFYS-------TCNN-----------TVHPLV---------GNTSSVCVLRP--------------------------------------------------------------------------HSE----------------------------------------CAPCPV--G---------ASG------------------FAEGKELLFGG-------------------ELIKSSR-------FIINLSNWPL-FHTWKAKFGPKPA--------------------KWMKKKI---------------KSNKC-------------------------------------------------------------------------------------------------------
>LEUCO_64794
MD-------------------------------------------------------------------FQLQLAVAACLLSL-------------------------------------GTLPISPAIAVPLS--------------------------EGAPASETDEVLLSISASAVDYKDPPTHYRPVREHHPIQELDSGAQSARAGPPPVLS-LSGRRNDYLAT--------------MYLSVDRDHDCQPMSR--RAARM-CAQF---GYNMTRVP------NLL-NHQ---TQVEAYQQLV-GY--------R------ELLR-S-----------------NCAQ--DLLFLLC------------------------SYHLPSC---QGNRKQIV---TDTAS------VGEVALVTP--CR---GLC------ERVKDS-CLPLLQRH------G-Y-DWPWS---MECDR---LQTEPLMTEP---ESRQLVACV-NTPPPP--------------TPDAASLEF------------------------------------GPDPAAPTPEVETH--------------------------PVCQPRS--------------------------------------------CPSQ--KV------KRRVFKSNAYDWVIEGRY------LGMIVKDHKHSLQIRIKKIIY--------------------------KSSSSPR---------R-----------------------------------------------------LKVGRE---------------------------------------------------------------LIILTDQPESV-----------CGGCPDLH--------------------------------AMNTTYVMAGFARGSRL--------------------EYRVDEGIA--------LPTE-------PS--------------YAKKIAKWLKKLYRA-------------------------------------------------------------------------------------------------------------------------
>LEUCO_84377
----------------------------------------------------------------------MDSCLMSLLLLA---------------------------------------VLLVGLLPH------------------------------PGDAAREVRLPKI----L-TDFHSVF---------------------------------------------------------------RDYQCQKV-----TVPL-CTRF---GYNHTVMP------NYL-NHK---SQAEAESELRTSY--------C------KLIE-A-----------------NCSP--ELPFLLC------------------------SYHLPIC---AP----------SL-----------EHPVVP--CK---SLC------RRVKRA-CKPGLERA------N-F-SWPAS---LDCDA---LPRREIKNSK----GALIVACA-DRMI-----DS-------------------------------------------------------------QPDQPF------------------------------------------------------------------------------CPAR--TT-----------------------------------------------PVLP-----------------------------QCEE------------------PETCTLGKTKKKFFCKTRY---------------------------GWAAHGYVADEISSNGQH---AIV---------FRAKKLIYTG----DSDV-----LNERMFE---------KDSTGHFNLTLHTGQFSHCDKCVK--I---------KVS---------------------SKEVIVAGALSSNDGAPHLLYEPPTAAYGNAKAN----LLKKVPK--------------------------------------------------------------HLRKCA-------------------------------KKFRSKGL---------------------------------------------------------------
>LEUCO_91395_
----------------------SLYKYPCAWSDKTNF----------WPEIPDLTCPSAADVHNRCTSDESKSSLHQFVVSSVR-GYLQLGAFSERKREKKSVSADYFRFGIVANMRPTLGLLIVVLATGG---HGFSLPLDV-----------------PHIVDLAID--------------------------------------------PV--------------CRAKAFYDYENIA-------HSKRDEVMIP--EVKAV-CGKY---GYSHVMLP------NLL-LQE---TQADALVAFR-KY--------Q------RLVF-S-----------------NCSS--SLEFYLC------------------------LNYFPMY---TGLR---------------------DYPTMP--AK---SLC------LESKSR-CEGVLRLG------G-K-TWPKD---LNCSI---LPTESVLCDG------RYYPCIESASS-------------IANAPTVVTE----------TASPTLAATAP-----------------ATTTTTRDPSTQPMDGGYVHRPWV-----RPSSL------PRRNA----RDAYN---------------------------------MEKTCKLF--KSARGNPE-----------------------------------VGPPQSRDLI-------AALGYN------------QTEQCCQE--------------------------------CAATV--KRQVRQMNVLKDSSMWQWAFVGTV-RSAELRIEA---GKRFFY-LRVRV---------EHKLETSAV----LERNNYVIVRIPGKSENE-----------------------------CIC--S---------RPD-----------TIS-P-NIFVGTTKMLQNGVLMMQVQ----------------------------RTDVI-------------------------------------WPQPFNAN-----------------------------------------HQPKPVKKWQKVLHSQRKRRAREQLEQQQQQQ------------------------------------------------
>LUBBA_SFRP
MEL-----------RT---------------------------------------------------------------------------------------------------------FFFVALQVM--------------------------------------------------FAASRPAS---------------------------------RREAVV----------------TVGDIPSGPQYVRF-----NSPV-CNTLGGQGYNTASFP------NPI-APTYLPTHEKAEAEGNAAI--------S------LAVA-S-----------------MCSP--DVALFLC------------------------FSYFPFC---AEN----------------------KPPVLP--CK---SLC------EKVRGD-CEPYLNTT-----YG-I-RWPQW---ADCEN---VGRV---------VSRNGGGCI-NATF-------------ASSPPPSTP---------------------------------------ATTAVSSSPAPTPPT--------------TSPAPA----------------------------------------------------CGA-CSLQ--NRVY---STTLRLQNSNLTFAAK-------------VSVIS--RNTTNRIITY------G----------VNVVKVY---DLACKL----------------------------------------------------------------------------------PAASRV---------PQN---IAITCDE-------------------------------------------RCCSCVE---------------------------------MTVGITYLVGGYYAV-------------------NDRN---VTEWRV-------------------PCQNGVIPPWSSDYT--TVKMDKWMTSAA---------------KDRQCILNT---------------------------------------------------------------------------------------------------
>PSESU_74
----------------------------------------------------------------------------------------------------------------------------------------------------------------------------------------------------------------------------------------------------------------------------------------LP------NPR-GHE---TVEEAQGEFN-DF--------T------ALLN-S-----------------NCSL--YIGTFLC------------------------FFYFPWTSGCSADS------NNNVQ----------PITILP--CK---ETC------LAAKTEACTQIVKAS------P-VGGWVDH---LDC---------------------------------------------------------------------------------------------------------------------------------------------------------------------------------------------------------------------------------------------------------------------------------------------------------------------------------------------------------------------------------------------------------------------------------------------------------------------------------------------------------------------------------------------------------------------------------------------------------------------------------------------------------------------------------------------------------------
>SFRP1_DANRE
------------------------------------------------------------------MKNLALKLWISIVPF----------------------------------------LCLPL-----------LNALEDEDY---------IWPPDS------SD--------------------------------------------------------------------------------KHPPCVDIP---EDLRL-CFNV---GYGRMMLP------NLL-DHE---TIAEVKQQAV-SW--------V------PLVH-K-----------------ACHK--GTQVLLC------------------------SLFAPVC----------------L-----------DRPLYP--CR---WFC------EAVRDS-CAPIMQAF------G-F-PWPEM---LRCDK---FP-L-------------GEVCI-SSNA-----TK------SNETDLIAG----------------------------------------------GSSV--------------------------------------------------------------------------------CPA--------------------------------------------------------------------------------------CEN-EM--------------------KTDLILDQMCASEFAIKT-----------------------KIKEVKIDN----------LDRKV---------I-LQKRRKL--------------VRAGSMKK--------QD-LKKLVLYLKSGAH-----CPC--Q---------QLENL-------------------ENHYLIMG-------------------RSVG-KQ----YVLTGIH----------------------------------------KWDNSSK------DFKKTIKKLKNHKCPSYDHVFK-----------------------------------------------------------------------------------------------
>SFRP1_MUSMU
----------------------------------------------------------------------------------------------------------------------------------------------------------------------------------------------------------------------------------------------------------PPQCVDIP---VDLRL-CHNV---GYKKMVLP------NLL-EHE---TMAEVKQQAS-SW--------V------PLLN-K-----------------NCHM--GTQVFLC------------------------SLFAPVC----------------L-----------DRPIYP--CR---WLC------EAVRDS-CEPVMQFF------G-F-YWPEM---LKCDK---FP-E-------------GDVCI-AMTP-----PN------------------------------------------------------------------------------------------------------------------------------------------------------------------------------------------------------------------------------------------------------------------------------------------------------------------------------------------------------------------------------------------------------------------------------------------------------------------------------------------------------------------------------------------------------------------------------------------------------------------------------------------------------------------------
>SFRP2_MUSMU
----------------------------------------------------------------------------------------------------------------------------------------------------------------------------------------------------------------------------------------------------------RSNCKPIP---ANLQL-CHGI---EYQNMRLP------NLL-GHE---TMKEVLEQAG-AW--------I------PLVM-K-----------------QCHP--DTKKFLC------------------------SLFAPVC---LD----------DL-----------DETIQP--CH---SLC------VQVKDR-CAPVMSAF------G-F-PWPDM---LECDR---FPQD-------------NDLCI-PLAS-----SD------------------------------------------------------------------------------------------------------------------------------------------------------------------------------------------------------------------------------------------------------------------------------------------------------------------------------------------------------------------------------------------------------------------------------------------------------------------------------------------------------------------------------------------------------------------------------------------------------------------------------------------------------------------------
>SFRP3_CRAGI
MKLKRDFGLW--------------------------------------------------------------------EMC----------------------------------------FLSVVT----------------------------------PSMCFNLN---------------SR---------------------------------------------------------------SGDTCEPI-----DIPL-CKHM---PYNMTRMP------NLL-HHS---SQENANLAIE-QF--------H------QLIE-Q-----------------NCSD--VLQFFLC------------------------AMYAPIC---TV----------NFQ----------HEPIPP--CR---SVC------ERARAG-CERIVNFH------N-V-SWPDY---LDCSR---LPRY---D---------RGVCV-SPEA-----IV------TSTKKI------TSNDTGNKPFYPK-----------------------------LNPEPK-----------------NQR------------P-----------------------------PTDVGSKVCN---CNPKVSKP--K--------RKRFKKGKFHFA-----------------------------------------------------------------------------IQGRI------LQQGIINNANTVT---------------------------------------------------------------RVEVLKV--------------LKESKVQ---------VKVNATV--------------DLW--T---------NST-----------CVC-P-RLIRNRTYLLIGY------------------EDAVTQR----L-----------------------------------LFLD--NCLAAKWKKKWV--KRLKN------------------------------------WDKKKGKKCRNPKSK---RCRK----GRKRNKKSRKGKGKNS--------------------------------------
>SFRP3_DANRE
MQ-----NMF--------------------------------------------------------------------SYE----------------------------------------MFICVL----------------------------------AFACL-LEI------------PRGT---------------------------------------------------------------GAASCEPI-----RIPM-CKSM---PWNMTKMP------NHL-HHS---TQANAVLAIE-QF--------E------GLLG-T-----------------QCSA--DLLFFLC------------------------AMYAPIC---TI----------DFQ----------HDPIKP--CK---SVC------ERAKCG-CEPVMKRY------N-H-TWPES---LACEE---LPVY---D---------RGVCI-SPEA-----IV------KAEGPD------NSYYQDPAKCNPE-----------------------------GNPDFP-----------------MD-------------------------------------------SHNTNCKG-ANDRCKCKSVKF--N--------QKTYSKNNYNYV-----------------------------------------------------------------------------IRARVK----EI-RIRNHDLSAI-----------------------------------------------------------------VEVKEV--------------LKSSLVN---------IP-RDTV--------------TLY--Y---------NSG-----------CLC-P-PLTANDEYIIMGY------------------ENEERSR----L-----------------------------------LLID--RSIAQKWKEKIG--RKVKR------------------------------------WDQ---------------AANG----RRTKWNHH----------------------------------------------
>SFRP3_MUSMU
----------------------------------------------------------------------------------------------------------------------------------------------------------------------------------------------------------------------------------------------------------AAACEPV-----RIPL-CKSL---PWNMTKMP------NHL-HHS---TQANAILAME-QF--------E------GLLG-T-----------------HCSP--DLLFFLC------------------------AMYAPIC---TI----------DFQ----------HEPIKP--CK---SVC------ERARQG-CEPILIKY------R-H-SWPES---LACDE---LPVY---D---------RGVCI-SPEA-----IV------TA----------------------------------------------------------------------------------------------------------------------------------------------------------------------------------------------------------------------------------------------------------------------------------------------------------------------------------------------------------------------------------------------------------------------------------------------------------------------------------------------------------------------------------------------------------------------------------------------------------------------------------------------------------------
>SFRP4_CRAGI
-------------------------------------------------------------------------------MC----------------------------------------FLSVVT----------------------------------PSMCFNLN---------------SR---------------------------------------------------------------SGDTCEPI-----DIPL-CKHM---PYNMTRMP------NLL-HHS---SQENANLAIE-QF--------H------QLIE-Q-----------------NCSD--VLQFFLC------------------------AMYAPIC---TV----------NFQ----------HEPIPP--CR---SVC------ERARAG-CERIVNFH------N-V-SWPDY---LDCSR---LPRY---D---------RGVCV-SPEA-----IV------TSTKKI------TSNDTGNKPFYPK-----------------------------LNPEPK-----------------NQR------------P-----------------------------PTDVGSKVCN---CNPKVSKP--K--------RKRFKKGKFHFA-----------------------------------------------------------------------------IQGRI------LQQGIINNANTVT---------------------------------------------------------------RVEVLKV--------------LKESKVQ---------VKVNATV--------------DLW--T---------NSTKQITLTEVFSLKFN-P-RFGVHQGY--------------------------TTAR----L-----------------------------------ALNG--N---PYFQKLSM--PRL-------------------------------------------AKGC----------CPK----FDKSSSV-----------------------------------------------
>SFRP4_MUSMU
-------------------------------------------------------------------------------------------------------------------------MLRSIL----------------------------------VALCLWLRL------------ALGV---------------------------------------------------------------RGAPCEAV-----RIPM-CRHM---PWNITRMP------NHL-HHS---TQENAILAIE-QY--------E------ELVD-V-----------------NCSS--VLRFFLC------------------------AMYAPIC---TL----------EFL----------HDPIKP--CK---SVC------QRARDD-CEPLMKMY------N-H-SWPES---LACDE---LPVY---D---------RGVCI-SPEA-----IV------TD-LPE------DVKWIDI------------------------------------TPDMM-----------------VQE------------R-----------------------------SFDADCKRLSPDRCKCKKVKP--T--------LATYLSKNYSYV-----------------------------------------------------------------------------IHAKIK----AVQRSGCNEVTTV-----------------------------------------------------------------VDVKEI--------------FK-SLSP---------IP-RTQV--------------PLI--T---------NSS-----------CQC-P-HILPHQDVLIMCY--------------------EWRSR----M-----------------------------------MLLE--NCLVEKWRDQLS--RRSIQ------------------------------------WEERLQEQQRTIQDKKQIASRT----SRTSRSNPPKSKGRPP----------APKPASPKKNIKARSAPKKSNLKKSAS-
>SFRP5_CRAGI
-------------------------------------------------------------------------MWFILSLC----------------------------------------VLLCL-----------SECYSYDYKEGFLQDIDPDWASIS---GRI----------------------------------------------------------------------------------NQPKCIDIP---SNLTL-CQNI---GYTQMRLP------NLL-DHD---TIEEVRQQSK-SW--------T------SLLG-V-----------------HCHP--DTKLFLC------------------------SLFTPVC----------------L-----------DRKIYP--CR---SLC------NAVKAG-CEQTMLFY------N-Y-SWPDM---VRCDK---FPED-------------ADLCI-KPLH-----NV------STVHNL-------------------------------------------------------------------------------------------------------------------------------------CSA--------------------------------------------------------------------------------------CRH-PE--------------------TVEGLVDGFCRSTYVVRA-----------------------KIKQINHDN-----------EKKI---------LVLQKKKKF--------------FKKDGLRK--------KD-KRSLSPFIQGGLH-----CDC--D---------RINVT------------------LNENYIIMG-------------------NKTGPGE----FTAMYIA----------------------------------------KW-RKDR------EFRKAIKLMRDRVSNDHGAKYR-----------------------------------------------------------------------------------------------
>SFRP5_DANRE
MA--------------------------------------------------------------ELKRQVSLTQAVTLALV----------------------------------------LLTSA-----------SSAEEYDYY---------SWQSDNFHSGRFYA--------------------------------------------------------------------------------KQPQCVDIP---ADLRL-CYNV---GYKKMRLP------NLL-DHE---TMPEVKQQAG-SW--------V------PLLA-K-----------------RCHA--DTQVFLC------------------------SLFAPVC----------------L-----------DRPIYP--CR---SLC------EAVRDS-CAPVMETY------G-F-PWPEM---LQCEK---FPID-------------NDLCI-PMQF-----SA------GHATQTPV------------------------------------------------SKV--------------------------------------------------------------------------------CPP--------------------------------------------------------------------------------------CDN-EL--------------------KADTIMEHYCASDFALKM-----------------------KIKEAKKEK----------GDRKL---------IAAQKKKKV--------------LKMGILRK--------KD-LKKLTLYIKNGAN-----CPC--S---------QLDNL-------------------GSNFLIMG-------------------RKVD-QQ----LLLMSIH----------------------------------------KWDKKSK------ELKFAIKYIKSQQCPTYHSVFQ-----------------------------------------------------------------------------------------------
>SFRP5_MUSMU
--------------------------------------------------------------------MWVAWSARTAALA----------------------------------------LLLGALHGA------PTRGQEYDYY---------GWQAEPLH-GRSYS--------------------------------------------------------------------------------KPPQCLDIP---ADLPL-CHTV---GYKRMRLP------NLL-EHE---SLAEVKQQAS-SW--------L------PLLA-K-----------------RCHS--DTQVFLC------------------------SLFAPVC----------------L-----------DRPIYP--CR---SLC------EAARAG-CAPLMEAY------G-F-PWPEM---LHCHK---FPLD-------------NDLCI-AVQF-----GH------LPATAPPV------------------------------------------------TKI--------------------------------------------------------------------------------CAQ--------------------------------------------------------------------------------------CEM-EH--------------------SADGLMEQMCSSDFVVKM-----------------------RIKEIKIDN----------GDRKL---------IGAQKKKKL--------------LKAGPLKR--------KD-TKKLVLHMKNGAS-----CPC--P---------QLDNL-------------------TGSFLVMG-------------------RKVE-GQ----LLLTAVY----------------------------------------RWDKKNK------EMKFAVKFMFSYPCSLYYPFFY----GAAEPH-------------------------------------------------------------------------------------
>SFRP_NEMVE
------------------------------------------------------------------------MAPLLKALC----------------------------------------FLTLF-----------HLCESYSSY-------------------------------------------------------------------------------------------------------RAVKCFEIS---REKDLMCANLT-RGYNKIMLP------NAL-GHD---NLAEVRTQLV-PW--------A------PLVG-S-----------------GCSP--HLKVFLC------------------------SVFMPVC---VQ----------QI-----------SYPVPP--CH---SLC------TSVRDS-CEPVMKIH------N-Y-SWPAM---FDCSK---YLKD-------------DMMCV-PLPE-----TP------NPTTPST-------------------------------------------------PSV--------------------------------------------------------------------------------CGG--------------------------------------------------------------------------------------DDD-KV--------------------NEDEARIKYCNGNFAIKA-----------------------RLQEHPKRA--P-----K-GNNLT---------VLKVKVLKV--------------LKGDVTKS--------RK-PLRLRLPFDANSC-----DII--S---------KANGK-----------------IMKKPLLIIG-------------------SKKG-KR----LNISFLL----------------------------------------KWPKKK-----------ATRRIK-LTCR------------------------------------------------------------------------------------------------------
>SPOLA_SFRP
--------------------------------------------------------------------------------------------------------------------------------------------------------------------------------------APTPPQ------------------------------------------------------ILVVAPSGGPQCVRF-----NSPV-CNALGGQGYNYAQFP------NPL-APAYLPNAQKAESEANAVI--------H------QALA-S-----------------QCSK--YVVEFMC------------------------FSYFPLC---DPSSTT-------------------TPPVLP--CT---SLC------EQVRSD-CEPVLNAT-----YG-T-RWPQW---ANCEN-------------------------------------------------------------------------------------------------------------------------------------------------------------------------------------------------------------------------------------------------------------------------------------------------------------------------------------------------------------------------------------------------------------------------------------------------------------------------------------------------------------------------------------------------------------------------------------------------------------------------------------------------------------------------------------------------------------
>STYCA_139049
---------------------------------------------------------------------------MRFVLA----------------------------------------VLAVSL----------QLVLS------------------EGAPATHKDRRSW----YGGQITVLP--------------------------------------------------------------EATQNCSIF-----LHPY-CNGI---GYSTALFP------NRR--DQ---YYDAASREFG-DF--------T------SLLQ-S-----------------GCSN--KLGTLLC------------------------FFYFPFC---DVSHWQS----TSLDS------RNEFKPVMP--CR---ETC------QEVRNK-CESTLQAH------G-F-NWPSH---FDCSKEYFLPAS-------------ESKCA-DGIVN----KT-----LTITEPKELP---GPTEGESGDEDPCQGNDVNSDCPNSTEQPAAGTSEPTEESTTQEPTEE-----------------STTNL------PTEEP---------------TVAC----------------------TCP-RCDVR--STC-----TANTFKRNGYTFAAK--------------------------------------------------------VRVLSTQ-NRDGTH---------------------------------------------------------TYSVHVLKQ---------------------------------------------YSLKSAVNRTMVP-----APDMAEY-IVLHGNPH-CCNQCPT---------------------------------LQTGMTYMIGGH-------------------------------------------------------------------YQ--RSPSIQWDMRSD----------------------------DSLASQWKPKYD----KKQNMQKW-----------------------------------IENGNVHRLNQLQNGIEGR-----------------
>STYCA_7247
MLGDCYVSYR----RLNSAII-------------------------------------------SHSLRPGRLIIMRITLI----------------------------------------VLGVALQLA--------------------------------------------------ISTGVP-----------------YGRDRRQFNGP-----------------------------RKVVEESVTTCQNF-----TVKE-CNNLG-DGYSTALFP------NQR-GWN----LNQSREQFA-YF--------V------PLVK-S-----------------GCSA--KVRTLFC------------------------FYFFPFC---DLTVW------NTIPM-------SERNAILP--CR---ETC------QEVRDS-CEALLESSSHNGR-N-F-SWPDW---LNCDNDYFLPAS-----------TSELMCA-NGTAS----LSNKDTKEIDEEPTVEEATE------------------------------EDGGDTTSEILTEKPQAETP--------------------------SSAPP---------------TPVCN----------------------CTLKCKSR--TKI-----SGGTFKNNDYNFVAN--------------------------------------------------------VTVISEG---------------------------------------------------------------------SINE-------------------------TRVFTVHV------------------------------------------------------------------NQA--------------YPL-------------------------------KSTQGGK------------------------------------------------------------------------------------------ITEAPEMA-----------------------------------------------------------------------------P-----
>Sizzled_XENLA
------------------------------------------------------------------------MSGVFLLLCA--------------------------------------SMLACTA-------------------------------------AFDIG--------------------------------------------------------------------------------LSTKCVTIP---TEMAM-CNDV---GYSEMRLP------NLM-GHT---NMAEVVPKSA-EW--------Q------NLLQ-T-----------------GCHP--YARTFLC------------------------SLFAPVC----------------L-----------DTFIQP--CR---SMC------VAVRDS-CAPVLACH------G-H-SWPES---LDCDR---FPAG-------------EDMCL-DTLS-----KE------YQYSYKEL------------------------------------------------PKPS-------------------------------------------------------------------------------CQG--------------------------------------------------------------------------------------CPLIEEF------------------FSHKTVLEAFCDNNFAVKV-----------------------KLAKKKSAS-----------GLYE---------YETEGPVEF--------------IKQGLLLP--------YDTRTMIEQWLLINEN-----CAQ--K---------LIRTR-------------------PTVYVIAG-------------------EIHH-GK----VKVNRIF----------------------------------------HWQKKDS------QLTLATRRWRHHKC-------------------------------------------------------------------------------------------------------
