# Supplementary material for: Secreted frizzled related protein is a target of PaxB and plays a role in aquiferous system development in the freshwater sponge, Ephydatia muelleri
Source: PLoS One. 2019 Feb 22;14(2):e0212005. doi: 10.1371/journal.pone.0212005 (PMC6386478; doi:10.1371/journal.pone.0212005)
Supplement: S9 File — Text tree file generated by IQ-TREE. (TRE) [file pone.0212005.s018.tre]

(((((((((((PETFI_4083:0.639285,MNELE_FZDB:1.091945)93:0.248595,LEUCO_52861:1.519514)81:0.217190,((((CORCA_70407:1.034721,SMO_NEMVA:0.360099)99:0.147316,SMO_MUSMU:0.416980)99:0.219793,SMO_DROME:0.615360)100:0.675259,(LEUCO_53031:0.000003,LEUCO_240430:0.053744)100:1.335468)87:0.143579)85:0.087870,LIN17_CELE:1.110550)80:0.036216,CORCA_47631:1.063264)68:0.090000,((((((((HALMB_25119:0.515425,PETFI_8184:0.389207)99:0.087476,HALTU_53004:0.614860)100:0.400860,(CHONU_22607:0.300997,CHONU_5764:0.519545)100:0.596726)89:0.231226,(PSESU_477:0.502118,HALTU_50080:1.258053)82:0.158025)61:0.169046,((((STYCA_1224:0.078918,STYCA_33950:0.162766)99:0.113615,STYCA_128902:0.146608)100:0.692378,EPHMU_FZDA:0.520546)69:0.031871,((HALMB_44530:0.155842,((AMPQU_SFRPA:0.018606,AMPQU_SFRPB:0.133871)100:0.037054,AMPQU_FZDA:0.027508)100:0.167476)100:0.144630,HALTU_47663:0.272476)100:0.283933)71:0.205573)88:0.067946,(IRCFA_15617:0.695361,((HALMB_44445:0.497196,AMPQU_SFRPD:0.485440)99:0.251697,(HALMB_33859:0.686648,AMPQU_SFRPC:0.588459)100:0.353919)100:0.423694)93:0.202288)98:0.157094,MNELE_FZDA:1.114767)66:0.116474,(((LEUCO_40416:0.528578,CORCA_79010:0.597482)92:0.257991,(((((((HALMB_46398:0.226038,AMPQU_FZDB:0.337858)97:0.131881,XESTE_179784:0.277118)100:0.148882,(HALTU_52656:0.386013,PETFI_12493:0.731476)97:0.075607)99:0.170585,(STYCA_6739:0.466414,EPHMU_FZDB:0.542443)82:0.102327)86:0.341914,APHVA_FZDB:1.169393)53:0.060015,IRCFA_12574:1.621939)90:0.217931,LEUCO_20061:0.678395)55:0.122492)51:0.103976,((((FZD_BRAFL:0.417089,FZD10_DANRE:0.324463)62:0.072909,FZD9_NEMVE:0.580008)80:0.097905,((FZD4_DROME:0.574172,FZD4_CRAGI:0.243839)82:0.158549,FZD4_MUSMU:0.269571)100:0.243516)96:0.163083,((((FZD5_CRAGI:0.338052,(FZD8_MUSMU:0.216494,(FZD5_MUSMU:0.186086,FZD5_DANRE:0.193764)94:0.063312)100:0.159609)99:0.054198,FRIZ2_DROME:0.187901)100:0.250917,(((FZD1_NEMVE:0.365448,FZD6_MUSMU:0.848911)80:0.061966,(FZD7_MUSMU:0.124452,(FZD1_MUSMU:0.150299,(FZD2_RATNO:0.021957,FZD2_MUSMU:0.000003)100:0.110819)93:0.050218)100:0.246250)67:0.031864,FRIZ_DROME:0.331981)97:0.188401)94:0.111223,(CORCA_9586:0.564697,IRCFA_5995:1.013307)55:0.348737)28:0.020421)37:0.156317)34:0.064016)52:0.079331)58:0.245346,(Corin_MUSMU:0.935072,Corin_DROME:1.328429)100:0.435614)52:0.052324,(((CORCA_131244:1.009911,((((CHONU_1648:0.267631,LEUCO_215378:0.718172)98:0.401353,CHONU_8439:0.918180)91:0.214099,(LUBBA_SFRP:0.502033,((SPOLA_SFRP:0.087497,EPHMU_SFRP:0.081747)100:0.098378,EPHFL_SFRP:0.069869)100:0.233041)100:0.567484)89:0.145737,((STYCA_139049:0.495387,STYCA_7247:0.613337)100:0.172397,PSESU_74:0.791226)100:0.381398)74:0.106870)76:0.052901,LEUCO_91395_:1.517610)71:0.099187,(((((SFRP3_MUSMU:0.074838,SFRP3_DANRE:0.175426)100:0.175843,SFRP4_MUSMU:0.396477)100:0.416793,(SFRP3_CRAGI:0.000002,SFRP4_CRAGI:0.116906)100:0.335327)100:0.656988,(((Sizzled_XENLA:0.735283,Crescent_XENLA:0.230970)100:0.506698,(SFRP2_MUSMU:0.405815,(((SFRP1_MUSMU:0.104906,SFRP1_DANRE:0.330049)100:0.152672,(SFRP5_DANRE:0.140719,SFRP5_MUSMU:0.360841)100:0.088984)98:0.140458,SFRP5_CRAGI:0.763374)98:0.142368)67:0.083946)100:0.380320,SFRP_NEMVE:0.856384)100:0.526248)88:0.203589,((((LEUCO_31287:0.597435,LEUCO_64794:0.723805)99:0.137070,LEUCO_40151:0.857778)89:0.121126,LEUCO_50988:0.863178)83:0.090310,((LEUCO_84377:0.045608,LEUCO_110667_FZD8:0.008648)100:1.061491,LEUCO_35497:1.084962)64:0.135635)100:0.303676)92:0.200839)64:0.103086)76:0.162453,((IRCFA_18630:0.479681,IRCFA_16763:0.567569)99:0.149715,IRCFA_19974:0.524306)100:0.529580)44:0.106783,(((((((((STYCA_146046:0.213533,STYCA_2194:0.182002)100:0.072672,STYCA_41647:0.201145)100:0.293604,STYCA_21759:0.703353)100:0.706873,LEUCO_40742:0.928215)100:0.254384,((CORCA_29265:0.860345,RTK_MUSMU:0.667296)72:0.040312,((Ror_BRAFL:0.572910,Ror_APLCA:0.419135)98:0.131658,Ror_DROME:0.413957)100:0.308154)99:0.247349)100:0.343788,XESTE_21948:1.375935)90:0.141304,HALMB_56831:1.490574)52:0.062530,HALMB_54093:1.385039)46:0.052466,HALMB_56003:1.426745)53:0.154132)82:0.173030,(CHONU_3123:1.258632,XESTE_3986:0.897258)86:0.177592,carboxypeptidaseZ_MUSMU:1.421505);
